# Supplementary material for: (Z)-N-Methyl-2-(5-nitro-2-oxoindolin-3-yl­idene)hydrazinecarbothio­amide
Source: Acta Crystallogr Sect E Struct Rep Online. 2012 Mar 3;68(Pt 4):o953–4. doi: 10.1107/S1600536812001183 (PMC3343934; doi:10.1107/S1600536812001183)
Supplement: Supplementary file 2 [file e-68-0o953-Isup2.hkl]

# 
# h,k,l, Fc-squared, Fo-squared, sigma(Fo-squared) and status flag 
# 
data_I
_shelx_title ' l7_0m in P2(1)/c (100K)' 
_shelx_refln_list_code          4 
_shelx_F_calc_maximum      210.43 
_exptl_crystal_F_000       576.00 
_reflns_d_resolution_high  0.7570 
 
loop_ 
 _symmetry_equiv_pos_as_xyz 
 'x, y, z' 
 '-x, y+1/2, -z+1/2' 
 '-x, -y, -z' 
 'x, -y-1/2, z-1/2' 
 
_cell_length_a     4.6316 
_cell_length_b     9.3157 
_cell_length_c    26.4584 
_cell_angle_alpha  90.000 
_cell_angle_beta   94.485 
_cell_angle_gamma  90.000 
 
_shelx_F_squared_multiplier     1.000 
 
loop_ 
 _refln_index_h 
 _refln_index_k 
 _refln_index_l 
 _refln_F_squared_calc 
 _refln_F_squared_meas 
 _refln_F_squared_sigma 
 _refln_observed_status 
   1   0   0     7985.53     7724.49    101.38 o 
   2   0   0     1786.75     1687.87     25.36 o 
   3   0   0     1704.73     1730.61     28.57 o 
   4   0   0      395.52      413.60     17.20 o 
   5   0   0        1.02       -4.81      4.54 o 
   6   0   0        0.36      -23.80     11.90 o 
   1   1   0        0.00       -2.28      1.14 o 
   2   1   0      412.79      406.38      7.14 o 
   3   1   0      130.69      149.18      5.16 o 
   4   1   0       46.94       44.53      4.05 o 
   5   1   0       15.51        9.51      4.25 o 
   6   1   0        3.70      -13.98      6.99 o 
   0   2   0     1055.34      996.55     20.29 o 
   1   2   0      281.85      295.99      5.47 o 
   2   2   0     4170.69     4123.25     39.96 o 
   3   2   0       13.08       13.90      2.45 o 
   4   2   0      205.62      207.11      6.90 o 
   5   2   0       48.34       50.51      6.70 o 
   6   2   0       91.87       69.01     10.60 o 
   1   3   0      495.73      529.93      7.64 o 
   2   3   0      473.63      487.89      8.20 o 
   3   3   0      484.16      499.13      9.16 o 
   4   3   0      280.19      295.70     10.24 o 
   5   3   0       26.67       15.07      6.48 o 
   0   4   0      892.18      871.01     16.31 o 
   1   4   0     1380.73     1420.10     16.42 o 
   2   4   0     7356.73     7398.48     69.91 o 
   3   4   0      132.33      142.61      7.74 o 
   4   4   0      293.29      283.98     12.81 o 
   5   4   0       90.41       81.72      8.86 o 
   1   5   0      146.19      165.02      5.39 o 
   2   5   0       38.79       48.75      3.76 o 
   3   5   0      431.14      408.80     12.97 o 
   4   5   0        3.93       -3.09      4.06 o 
   5   5   0       73.56       59.67      9.89 o 
   0   6   0     2414.54     2387.43     52.05 o 
   1   6   0      103.44       92.76      5.12 o 
   2   6   0      367.25      347.96     12.94 o 
   3   6   0      288.03      285.43     11.36 o 
   4   6   0       78.00       83.59      8.71 o 
   5   6   0       43.57       30.23      9.64 o 
   1   7   0      185.54      178.48      8.37 o 
   2   7   0      703.40      679.81     23.37 o 
   3   7   0        4.17        4.23      4.71 o 
   4   7   0       83.93       75.72      8.91 o 
   5   7   0       28.34       12.22      9.07 o 
   0   8   0     1574.08     1576.89     59.85 o 
   1   8   0       61.28       60.80      6.60 o 
   2   8   0       88.16       94.22      8.53 o 
   3   8   0      119.67      112.00      9.99 o 
   4   8   0       83.47       78.47     10.12 o 
   1   9   0        1.73       -1.92     20.17 o 
   2   9   0      165.60      149.98     10.89 o 
   3   9   0       75.61       74.58      9.56 o 
   4   9   0       13.78        4.70     12.52 o 
   0  10   0       92.07       92.76     16.23 o 
   1  10   0      261.62      211.89     28.38 o 
   2  10   0       17.91       14.69      7.85 o 
   3  10   0        0.16       -6.99     11.78 o 
   1  11   0      387.18      395.16     27.69 o 
   2  11   0       50.75       33.73     30.82 o 
   0  12   0       33.13       55.14     15.96 o 
   1  12   0       25.26       23.52     10.92 o 
  -6   1   1      216.53      213.63     16.90 o 
  -5   1   1       10.39        7.21      3.64 o 
  -4   1   1        0.52       -1.86      2.56 o 
  -3   1   1       11.07        4.37      2.02 o 
  -2   1   1      558.29      547.25      8.19 o 
  -1   1   1       92.21       95.62      4.01 o 
   0   1   1     1053.62      975.79     31.74 o 
   1   1   1       14.17       13.91      2.11 o 
   2   1   1       17.62       37.24      2.55 o 
   3   1   1       84.87       81.65      4.39 o 
   4   1   1        1.69       -1.74      2.29 o 
   5   1   1      294.87      298.25     10.68 o 
   6   1   1      141.45       95.73     14.01 o 
  -6   2   1        0.11      -10.84      9.09 o 
  -5   2   1        9.16        4.04      4.75 o 
  -4   2   1       27.55       21.21      3.55 o 
  -3   2   1      339.34      370.75      8.04 o 
  -2   2   1     1180.21     1144.45     14.20 o 
  -1   2   1    14492.18    14431.50    141.97 o 
   0   2   1      187.80      174.74      5.43 o 
   1   2   1     5173.51     5089.41     64.12 o 
   2   2   1       44.49       48.49      2.78 o 
   3   2   1        3.67        2.71      1.86 o 
   4   2   1      616.59      624.23     10.39 o 
   5   2   1      120.67      107.78      8.14 o 
   6   2   1       92.05       77.96     14.68 o 
  -5   3   1       12.24        4.45      5.07 o 
  -4   3   1     1307.23     1317.26     21.73 o 
  -3   3   1      297.50      275.34      6.92 o 
  -2   3   1       32.54       59.63      3.29 o 
  -1   3   1      146.34      183.07      4.86 o 
   0   3   1     3727.18     3556.21     39.70 o 
   1   3   1      123.62       94.35      4.17 o 
   2   3   1        0.65        1.33      1.27 o 
   3   3   1      427.20      393.54      8.07 o 
   4   3   1      145.71      153.07      8.08 o 
   5   3   1      178.55      187.41     10.53 o 
  -5   4   1      125.36      119.42     13.69 o 
  -4   4   1       12.43        7.89      4.38 o 
  -3   4   1      504.91      490.03     10.60 o 
  -2   4   1     2273.05     2252.78     27.50 o 
  -1   4   1     1252.83     1276.40     19.17 o 
   0   4   1      182.28      149.89      5.15 o 
   1   4   1     1157.38     1145.87     16.31 o 
   2   4   1      534.31      555.98     12.29 o 
   3   4   1        2.55        4.26      4.18 o 
   4   4   1        4.49       -1.86      3.92 o 
   5   4   1       84.10       72.40     10.26 o 
  -5   5   1        7.91        5.29      8.62 o 
  -4   5   1      285.64      270.82     11.81 o 
  -3   5   1        0.17       -1.69      3.25 o 
  -2   5   1       30.67       53.76      3.40 o 
  -1   5   1      204.24      177.80      5.75 o 
   0   5   1       22.98       30.03      3.68 o 
   1   5   1      111.45       83.81      3.97 o 
   2   5   1     1007.26      943.85     15.96 o 
   3   5   1     1210.66     1191.33     22.69 o 
   4   5   1      189.87      166.86     10.17 o 
   5   5   1      361.55      362.53     14.93 o 
  -5   6   1       12.14       13.57     12.30 o 
  -4   6   1       31.89       19.64      6.28 o 
  -3   6   1       38.12       32.47      5.95 o 
  -2   6   1      179.51      177.78      9.10 o 
  -1   6   1      604.09      627.60     11.41 o 
   0   6   1     1589.38     1522.43     28.69 o 
   1   6   1       33.41       23.80      3.43 o 
   2   6   1      998.82      985.84     19.29 o 
   3   6   1       11.17       11.59      4.41 o 
   4   6   1      256.71      235.87     11.63 o 
   5   6   1        5.59        1.94      6.31 o 
  -5   7   1       11.47        8.04      6.69 o 
  -4   7   1       63.45       61.38      8.74 o 
  -3   7   1      534.72      506.41     16.29 o 
  -2   7   1     1343.32     1329.22     25.68 o 
  -1   7   1      348.91      353.13      9.74 o 
   0   7   1      153.48      183.63      9.39 o 
   1   7   1       28.12       23.17      5.53 o 
   2   7   1      121.03      117.61      8.76 o 
   3   7   1      133.83      124.77      9.68 o 
   4   7   1       11.63        7.62      5.45 o 
   5   7   1        0.63        3.32     17.74 o 
  -4   8   1      175.40      153.96     21.10 o 
  -3   8   1        1.89        5.02      6.88 o 
  -2   8   1       13.37        7.05      6.38 o 
  -1   8   1      207.81      217.50     10.14 o 
   0   8   1      194.20      199.32     10.60 o 
   1   8   1        9.94        4.63      5.09 o 
   2   8   1      112.68      108.80      8.95 o 
   3   8   1       84.29       90.22      9.45 o 
   4   8   1       36.20       31.63      9.28 o 
  -4   9   1       39.13       41.37      9.86 o 
  -3   9   1        0.22       -3.41      9.34 o 
  -2   9   1       16.79        7.55      5.11 o 
  -1   9   1      127.37      131.09     11.22 o 
   0   9   1      101.72       77.08     35.84 o 
   1   9   1     1052.00     1048.03     39.26 o 
   2   9   1       26.01       25.00     10.74 o 
   3   9   1      114.89      111.10     14.97 o 
   4   9   1       11.40        2.62      8.63 o 
  -3  10   1      175.83      167.21     13.27 o 
  -2  10   1      241.75      238.54     12.66 o 
  -1  10   1      336.27      326.49     21.91 o 
   0  10   1      346.98      361.60     26.36 o 
   1  10   1        6.61        4.58     12.87 o 
   2  10   1       16.04        7.14     16.37 o 
   3  10   1        1.89       -4.10     16.27 o 
  -2  11   1       54.84       22.89     48.18 o 
  -1  11   1      100.07       95.32     16.64 o 
   0  11   1      108.07      114.85     22.36 o 
   1  11   1       23.53       17.47      9.84 o 
   2  11   1        2.48       -2.40     30.00 o 
  -1  12   1       22.79       19.64     10.89 o 
   0  12   1      258.40      244.59     19.90 o 
   1  12   1        9.29       28.72     12.04 o 
  -6   0   2       23.15       19.23     15.37 o 
  -5   0   2      642.47      695.70     17.60 o 
  -4   0   2       16.68       14.12      4.63 o 
  -3   0   2     2040.30     2029.31     32.34 o 
  -2   0   2      141.84      177.54      6.64 o 
  -1   0   2       50.34       54.87      5.26 o 
   1   0   2    15645.70    15351.87    171.51 o 
   2   0   2       28.70       48.17      3.72 o 
   3   0   2      374.12      380.17     10.30 o 
   4   0   2       17.90       12.61      4.10 o 
   5   0   2      268.71      251.34     11.23 o 
   6   0   2      265.85      259.30     28.27 o 
  -6   1   2        4.28      -11.16      5.71 o 
  -5   1   2       87.61       76.76      6.31 o 
  -4   1   2       36.05       39.53      4.26 o 
  -3   1   2        7.25        9.82      2.35 o 
  -2   1   2       54.13       69.63      3.28 o 
  -1   1   2     1135.82     1166.02     12.02 o 
   0   1   2     1771.46     1722.81     22.37 o 
   1   1   2     2581.50     2635.49     22.16 o 
   2   1   2        1.28        2.59      1.47 o 
   3   1   2        1.46        0.89      1.75 o 
   4   1   2       63.99       64.99      4.34 o 
   5   1   2        9.96        8.49      4.58 o 
   6   1   2      218.13      204.27     22.01 o 
  -6   2   2        0.53      -10.10      7.36 o 
  -5   2   2      393.47      384.56     12.57 o 
  -4   2   2       11.57       12.99      3.18 o 
  -3   2   2     1893.69     1894.74     21.77 o 
  -2   2   2      220.97      240.68      5.41 o 
  -1   2   2    44280.76    43515.63    467.20 o 
   0   2   2     1135.42     1136.20     15.25 o 
   1   2   2     5529.24     5431.30     55.98 o 
   2   2   2     3487.82     3585.36     32.62 o 
   3   2   2      115.38      121.52      4.43 o 
   4   2   2       57.31       59.06      4.13 o 
   5   2   2      254.44      252.11     10.50 o 
  -5   3   2       63.31       56.68      6.94 o 
  -4   3   2      238.31      225.19     10.26 o 
  -3   3   2       18.92       18.15      2.65 o 
  -2   3   2        3.17        8.80      1.66 o 
  -1   3   2     2194.49     2316.15     29.58 o 
   0   3   2       62.83       62.32      3.09 o 
   1   3   2     1485.24     1445.91     18.35 o 
   2   3   2      544.05      576.29      7.87 o 
   3   3   2       14.69       11.03      2.10 o 
   4   3   2      171.03      182.78      8.50 o 
   5   3   2       19.45       13.38      5.06 o 
  -5   4   2       61.90       52.62      7.90 o 
  -4   4   2       78.19       71.66      7.33 o 
  -3   4   2     2142.30     2105.80     30.26 o 
  -2   4   2        6.96       11.54      2.38 o 
  -1   4   2     2821.77     2856.13     33.81 o 
   0   4   2     1084.45     1046.92     14.69 o 
   1   4   2      109.43      104.04      4.97 o 
   2   4   2      133.38      133.65      5.54 o 
   3   4   2      168.96      193.40      7.72 o 
   4   4   2      285.00      273.23     11.32 o 
   5   4   2       55.87       63.50      8.11 o 
  -5   5   2       22.43        7.37      6.15 o 
  -4   5   2      208.75      207.01     11.27 o 
  -3   5   2     1138.37     1156.30     23.76 o 
  -2   5   2        7.14        8.32      3.28 o 
  -1   5   2     1497.91     1582.93     19.65 o 
   0   5   2        0.78        0.30      2.24 o 
   1   5   2      462.58      419.05      9.67 o 
   2   5   2       11.69       10.37      2.74 o 
   3   5   2      346.02      330.73     11.68 o 
   4   5   2        7.57        3.06      4.48 o 
   5   5   2      192.79      189.90     12.44 o 
  -5   6   2       85.73       81.16     10.07 o 
  -4   6   2      232.54      205.04     11.84 o 
  -3   6   2     2079.58     2045.81     35.23 o 
  -2   6   2      586.97      603.46     15.62 o 
  -1   6   2      675.35      687.37     12.08 o 
   0   6   2      187.08      201.00      7.05 o 
   1   6   2      749.69      766.48     12.00 o 
   2   6   2       32.18       33.90      4.93 o 
   3   6   2       70.71       74.87      7.20 o 
   4   6   2       64.85       79.10      8.33 o 
   5   6   2        1.38       -5.76      7.27 o 
  -5   7   2       18.82       13.34     10.85 o 
  -4   7   2        4.16       -2.72      8.23 o 
  -3   7   2       64.32       39.91      6.84 o 
  -2   7   2        1.11        3.12      4.11 o 
  -1   7   2      109.78      128.84      6.44 o 
   0   7   2      117.74      104.80      7.60 o 
   1   7   2      247.55      240.04      9.48 o 
   2   7   2       21.01       20.77      4.85 o 
   3   7   2       23.72       16.09      7.07 o 
   4   7   2       38.67       22.97      8.46 o 
  -4   8   2       14.77       -6.16      9.52 o 
  -3   8   2       26.08       14.75      5.82 o 
  -2   8   2      715.34      665.47     18.02 o 
  -1   8   2      462.78      479.13     14.23 o 
   0   8   2        3.99       -3.52      4.80 o 
   1   8   2      871.69      847.58     24.66 o 
   2   8   2       62.29       68.66      7.74 o 
   3   8   2       33.20       25.52      6.40 o 
   4   8   2       91.54       70.81      9.70 o 
  -4   9   2        4.49       -7.54     15.32 o 
  -3   9   2        0.62       -0.23     10.49 o 
  -2   9   2      221.79      198.67     10.97 o 
  -1   9   2      217.29      200.91     10.47 o 
   0   9   2      207.44      188.63     17.01 o 
   1   9   2      465.94      475.48     18.49 o 
   2   9   2       77.26       72.79     10.03 o 
   3   9   2      231.84      240.49     13.27 o 
   4   9   2        5.31       -3.10     11.27 o 
  -3  10   2       36.23       28.94     16.25 o 
  -2  10   2       26.21       14.27      6.38 o 
  -1  10   2      172.59      171.78     20.33 o 
   0  10   2       34.02       57.99     14.02 o 
   1  10   2        1.44       -6.99     16.82 o 
   2  10   2      360.94      372.25     34.16 o 
   3  10   2        8.29       -0.21     23.74 o 
  -2  11   2       27.51       15.20     28.51 o 
  -1  11   2       93.92       78.37     15.11 o 
   0  11   2       28.02       36.50      9.02 o 
   1  11   2       67.81       58.92     13.25 o 
   2  11   2       11.26       -4.41     28.54 o 
  -1  12   2       10.15       11.03     10.05 o 
   0  12   2       20.00       16.55      7.91 o 
   1  12   2        4.08       -3.72      8.75 o 
  -6   1   3        3.39       -8.32      6.78 o 
  -5   1   3      510.86      510.75     13.70 o 
  -4   1   3      211.65      196.84      7.24 o 
  -3   1   3       14.42       11.60      2.50 o 
  -2   1   3      148.63      126.07      4.13 o 
  -1   1   3     3572.64     3328.08     32.58 o 
   0   1   3       19.59       12.11      1.57 o 
   1   1   3      330.96      359.69      5.72 o 
   2   1   3     1653.43     1614.14     15.96 o 
   3   1   3      703.03      699.52      9.97 o 
   4   1   3      436.85      449.70      8.91 o 
   5   1   3     1256.42     1304.14     22.61 o 
  -6   2   3       49.60       18.88     11.86 o 
  -5   2   3        0.08       -2.10      4.60 o 
  -4   2   3      189.48      199.39      8.04 o 
  -3   2   3        0.72        3.50      2.17 o 
  -2   2   3     3650.62     3771.56     35.62 o 
  -1   2   3    11570.21    11815.79    144.52 o 
   0   2   3    10620.95    10406.89    128.08 o 
   1   2   3      481.50      483.98      8.62 o 
   2   2   3        0.86        8.66      1.66 o 
   3   2   3       19.18       28.18      2.74 o 
   4   2   3      149.56      145.79      5.76 o 
   5   2   3        0.68       -2.08      4.71 o 
  -5   3   3        2.72       -3.41      4.69 o 
  -4   3   3       67.41       66.89      7.12 o 
  -3   3   3      125.81      118.60      4.92 o 
  -2   3   3        8.51       30.11      2.83 o 
  -1   3   3     2613.57     2646.75     33.55 o 
   0   3   3       18.48       31.99      2.90 o 
   1   3   3      446.52      412.83      8.20 o 
   2   3   3       11.84        2.17      1.56 o 
   3   3   3      214.56      216.01      5.78 o 
   4   3   3      370.95      353.58     11.06 o 
   5   3   3       28.05       19.26      6.16 o 
  -5   4   3       26.07       14.98      6.05 o 
  -4   4   3       31.73       25.63      5.83 o 
  -3   4   3      510.35      513.91     12.68 o 
  -2   4   3     3000.33     3118.66     41.27 o 
  -1   4   3      201.52      218.21      7.22 o 
   0   4   3        0.21       -0.22      1.79 o 
   1   4   3        6.90       12.16      2.96 o 
   2   4   3       10.31       16.87      2.76 o 
   3   4   3      816.54      799.06     15.64 o 
   4   4   3        3.07       -0.66      3.84 o 
   5   4   3       20.97       14.69      9.25 o 
  -5   5   3       98.17      100.45     14.57 o 
  -4   5   3      395.62      353.38     14.02 o 
  -3   5   3      349.85      360.38     14.82 o 
  -2   5   3      151.95      158.26      7.52 o 
  -1   5   3        2.45        3.59      2.57 o 
   0   5   3      267.45      237.67      6.87 o 
   1   5   3      253.28      264.12     10.02 o 
   2   5   3      147.00      128.04      6.12 o 
   3   5   3      202.46      196.22      9.33 o 
   4   5   3       51.69       45.79      6.58 o 
   5   5   3      650.02      643.11     19.15 o 
  -5   6   3       29.74       17.84      9.33 o 
  -4   6   3       27.81       18.43      7.83 o 
  -3   6   3      872.01      874.09     21.10 o 
  -2   6   3        4.03        3.95      3.63 o 
  -1   6   3       22.54       32.93      3.68 o 
   0   6   3        0.41        0.27      3.57 o 
   1   6   3      832.45      831.53     12.51 o 
   2   6   3      167.04      171.92      8.41 o 
   3   6   3       10.96       10.00      3.83 o 
   4   6   3      212.50      198.81     11.52 o 
   5   6   3       28.66       10.63     10.39 o 
  -5   7   3      135.60      135.54     12.59 o 
  -4   7   3        0.10       -2.56      5.91 o 
  -3   7   3      255.79      273.84     12.46 o 
  -2   7   3     1040.81     1005.40     21.84 o 
  -1   7   3        2.62        3.22      3.61 o 
   0   7   3      220.56      181.74      7.52 o 
   1   7   3      169.90      191.84     10.62 o 
   2   7   3      888.06      851.04     18.55 o 
   3   7   3      257.57      235.31     13.07 o 
   4   7   3      413.71      417.18     16.47 o 
  -4   8   3        0.34       -0.13      7.70 o 
  -3   8   3       36.59       32.73      6.76 o 
  -2   8   3      280.59      241.72     11.42 o 
  -1   8   3     1033.24      984.03     20.63 o 
   0   8   3       18.59       17.20      5.71 o 
   1   8   3      833.60      805.04     31.56 o 
   2   8   3      180.24      185.38     10.72 o 
   3   8   3      221.22      198.97     12.21 o 
   4   8   3        0.52       -0.71      5.77 o 
  -4   9   3      223.77      244.34     15.16 o 
  -3   9   3       98.21       76.26      9.15 o 
  -2   9   3      168.85      154.70     10.90 o 
  -1   9   3       65.47       52.90      6.75 o 
   0   9   3      146.92      153.08     11.52 o 
   1   9   3       40.46       47.45     11.30 o 
   2   9   3      139.85      131.80     20.44 o 
   3   9   3       79.15       77.40     11.21 o 
   4   9   3        1.08       -2.98     11.66 o 
  -3  10   3      130.51      135.84     13.31 o 
  -2  10   3        7.84        5.32     19.51 o 
  -1  10   3       44.40       32.34     10.61 o 
   0  10   3       48.23       34.89     11.85 o 
   1  10   3      204.83      216.21     14.33 o 
   2  10   3        2.42       -3.47      7.79 o 
   3  10   3       55.74       21.04     18.50 o 
  -2  11   3        0.12       -9.10     25.43 o 
  -1  11   3       51.50       71.08     14.94 o 
   0  11   3      733.10      736.85     27.71 o 
   1  11   3       43.31       49.17     13.22 o 
   2  11   3       31.55       31.15     20.48 o 
  -1  12   3      405.10      432.95     30.96 o 
   0  12   3       61.11       53.41     10.72 o 
   1  12   3        1.16       -2.06      7.53 o 
  -6   0   4      168.88      170.02     24.75 o 
  -5   0   4      671.97      714.70     23.25 o 
  -4   0   4     1409.56     1490.05     28.93 o 
  -3   0   4     3338.79     3391.43     48.96 o 
  -2   0   4      291.78      291.26     26.99 o 
  -1   0   4      426.40      399.17      9.27 o 
   0   0   4     3126.86     3156.84     68.85 o 
   1   0   4     3455.06     3559.70     41.45 o 
   2   0   4       45.62       52.32      3.69 o 
   3   0   4       75.62       64.89      6.23 o 
   4   0   4     2233.00     2187.86     32.01 o 
   5   0   4      568.54      547.03     17.23 o 
  -6   1   4       22.21        7.66      9.91 o 
  -5   1   4      223.37      227.25     10.33 o 
  -4   1   4       87.71      101.65      6.01 o 
  -3   1   4      208.01      209.28      6.36 o 
  -2   1   4      394.25      425.96      8.17 o 
  -1   1   4      370.19      376.61      6.96 o 
   0   1   4     4159.80     4293.42     54.29 o 
   1   1   4       32.50       27.52      2.11 o 
   2   1   4       60.89       60.58      2.82 o 
   3   1   4      953.15      993.40     12.66 o 
   4   1   4       45.58       48.83      4.08 o 
   5   1   4        1.79       -1.62      4.29 o 
  -6   2   4      167.48      156.95     15.03 o 
  -5   2   4       37.11       33.30      6.94 o 
  -4   2   4     1293.56     1324.61     22.03 o 
  -3   2   4        2.90        0.30      1.95 o 
  -2   2   4      896.04      886.79     13.34 o 
  -1   2   4     1828.73     1839.69     24.42 o 
   0   2   4     2209.11     2455.71     27.94 o 
   1   2   4      727.21      641.57      8.73 o 
   2   2   4     1718.47     1767.38     17.23 o 
   3   2   4      378.77      349.25      6.97 o 
   4   2   4       47.14       41.96      4.22 o 
   5   2   4       56.18       37.91      6.16 o 
  -5   3   4       16.54       11.95      6.16 o 
  -4   3   4      446.73      472.84     12.43 o 
  -3   3   4       64.90       65.60      4.66 o 
  -2   3   4      798.27      833.12     15.09 o 
  -1   3   4       82.53       91.47      4.56 o 
   0   3   4     1501.99     1422.90     19.81 o 
   1   3   4     2026.66     2104.72     26.49 o 
   2   3   4        4.05       11.39      1.98 o 
   3   3   4      139.37      128.87      4.73 o 
   4   3   4       83.49       87.85      6.74 o 
   5   3   4       74.98       60.18      7.87 o 
  -5   4   4       12.74        8.36      5.85 o 
  -4   4   4       94.98       90.79      9.81 o 
  -3   4   4       82.98       86.23      5.83 o 
  -2   4   4     9598.24     9723.09    113.38 o 
  -1   4   4     2769.41     2985.89     38.36 o 
   0   4   4        6.24        8.60      2.72 o 
   1   4   4     1142.47     1075.78     16.00 o 
   2   4   4       77.95       75.03      5.22 o 
   3   4   4       31.89       27.34      3.83 o 
   4   4   4       11.01        6.54      4.29 o 
   5   4   4      152.40      145.35     10.88 o 
  -5   5   4        0.10       -4.64      5.25 o 
  -4   5   4        1.15        0.06      4.61 o 
  -3   5   4       81.97       65.93      8.82 o 
  -2   5   4     1858.70     1936.22     29.14 o 
  -1   5   4      657.55      597.23     19.66 o 
   0   5   4      266.74      272.87      9.97 o 
   1   5   4     2167.05     2129.49     27.36 o 
   2   5   4      402.16      360.31      9.77 o 
   3   5   4      103.21       96.89      7.29 o 
   4   5   4       84.71       97.31      8.35 o 
   5   5   4       35.00       31.36      7.33 o 
  -5   6   4       22.42        8.48     12.75 o 
  -4   6   4      124.27      149.77     11.18 o 
  -3   6   4      468.11      432.78     14.95 o 
  -2   6   4      560.79      551.45     15.02 o 
  -1   6   4      292.62      310.64      8.23 o 
   0   6   4      277.60      282.39      8.40 o 
   1   6   4       25.19       31.60      4.79 o 
   2   6   4      106.48      109.96      6.78 o 
   3   6   4      515.76      489.88     14.36 o 
   4   6   4       94.99      108.38      9.27 o 
   5   6   4        5.83        0.31      5.70 o 
  -5   7   4       72.89       43.93      8.88 o 
  -4   7   4       34.11        6.31      7.57 o 
  -3   7   4        8.00       10.18      4.99 o 
  -2   7   4       19.95       21.86      7.70 o 
  -1   7   4        7.38        5.80      2.76 o 
   0   7   4       34.02       32.40      4.25 o 
   1   7   4      164.14      160.41      9.82 o 
   2   7   4      487.88      484.90     13.82 o 
   3   7   4       10.61       10.79      4.78 o 
   4   7   4      131.15      147.69     11.07 o 
  -4   8   4     1040.81      970.25     36.95 o 
  -3   8   4      270.72      274.54     13.13 o 
  -2   8   4        4.72       -3.79      5.47 o 
  -1   8   4       97.56       93.54     11.36 o 
   0   8   4       70.71       88.67      8.70 o 
   1   8   4      368.91      383.01     23.48 o 
   2   8   4       67.37       69.65     11.02 o 
   3   8   4       33.43       32.22      6.71 o 
   4   8   4       66.82       63.17      9.02 o 
  -4   9   4       65.62       44.25     11.67 o 
  -3   9   4       16.30       15.43      7.29 o 
  -2   9   4       99.64      110.81      9.69 o 
  -1   9   4      361.79      346.94     12.80 o 
   0   9   4      247.97      224.71     12.74 o 
   1   9   4      154.78      162.27     17.64 o 
   2   9   4      190.51      187.48     16.41 o 
   3   9   4       25.33       21.90     12.36 o 
   4   9   4        0.16       -5.53      7.15 o 
  -3  10   4       14.93       -8.77     14.63 o 
  -2  10   4       85.75       77.12      8.83 o 
  -1  10   4      217.75      195.48     17.82 o 
   0  10   4      436.45      436.14     27.90 o 
   1  10   4      166.72      183.23     19.66 o 
   2  10   4       56.34       43.87     23.89 o 
   3  10   4      103.66      105.92     24.89 o 
  -2  11   4        3.31      -17.79     47.39 o 
  -1  11   4      106.50       89.38     47.67 o 
   0  11   4      416.99      446.66     21.66 o 
   1  11   4        1.56       -1.28      6.86 o 
   2  11   4       88.27       90.69     31.95 o 
  -1  12   4       86.75      112.07     19.18 o 
   0  12   4        0.01       -4.04      6.18 o 
   1  12   4       47.20       22.82      8.87 o 
  -6   1   5      277.60      287.94     14.11 o 
  -5   1   5      378.29      379.46     12.79 o 
  -4   1   5       20.59       23.15      4.04 o 
  -3   1   5        0.37        0.97      2.16 o 
  -2   1   5       13.52       12.97      2.26 o 
  -1   1   5       40.78       54.12      3.00 o 
   0   1   5      479.69      452.80      7.10 o 
   1   1   5     1932.87     1832.45     26.06 o 
   2   1   5     3570.52     3625.71     31.50 o 
   3   1   5      348.54      351.03      7.10 o 
   4   1   5      877.41      820.42     12.38 o 
   5   1   5      278.18      262.65     10.24 o 
  -6   2   5        4.73        0.75      6.76 o 
  -5   2   5      288.86      267.02     13.22 o 
  -4   2   5       35.68       36.28      4.91 o 
  -3   2   5        0.55        2.42      2.92 o 
  -2   2   5        9.17       14.06      2.40 o 
  -1   2   5     1557.81     1638.11     18.32 o 
   0   2   5       10.95        9.78      2.33 o 
   1   2   5        2.25       10.84      1.85 o 
   2   2   5       25.81       35.52      2.93 o 
   3   2   5     1049.32     1048.29     13.10 o 
   4   2   5      546.51      516.97     11.85 o 
   5   2   5       66.42       66.63      7.04 o 
  -5   3   5      270.04      265.31     13.44 o 
  -4   3   5      198.88      218.96      8.89 o 
  -3   3   5      803.37      833.15     15.59 o 
  -2   3   5        4.90        2.86      1.90 o 
  -1   3   5      153.84      137.18      5.35 o 
   0   3   5     3697.70     3686.65     41.44 o 
   1   3   5      350.46      341.67      9.24 o 
   2   3   5      750.00      699.16     10.59 o 
   3   3   5      329.71      315.95      7.88 o 
   4   3   5     2957.00     2957.90     39.68 o 
   5   3   5       35.90       27.63      6.43 o 
  -5   4   5       89.12       77.71     14.25 o 
  -4   4   5       16.74       15.23      5.79 o 
  -3   4   5      213.66      212.36     11.75 o 
  -2   4   5     1251.92     1281.86     21.23 o 
  -1   4   5      862.11      820.18     18.74 o 
   0   4   5      514.00      519.24     10.62 o 
   1   4   5        0.86        4.79      2.79 o 
   2   4   5       29.77       31.21      3.54 o 
   3   4   5      326.71      310.75      9.69 o 
   4   4   5      107.68      106.77      8.37 o 
   5   4   5        6.80        4.54      5.14 o 
  -5   5   5        0.38       -3.85     11.28 o 
  -4   5   5        6.97       -0.63      4.62 o 
  -3   5   5      927.98      930.45     24.95 o 
  -2   5   5      783.86      827.28     16.47 o 
  -1   5   5      436.89      449.13     10.01 o 
   0   5   5     2314.71     2289.53     31.60 o 
   1   5   5        3.20        2.88      2.89 o 
   2   5   5      621.63      560.94     12.34 o 
   3   5   5      289.72      283.98     10.73 o 
   4   5   5      168.07      159.68     10.11 o 
   5   5   5        0.09       -6.13      5.25 o 
  -5   6   5       20.35        6.19      8.81 o 
  -4   6   5      431.94      410.79     15.83 o 
  -3   6   5     3537.38     3402.67     59.94 o 
  -2   6   5      403.34      417.83     11.52 o 
  -1   6   5       84.32       83.27      5.60 o 
   0   6   5       12.32        9.49      2.99 o 
   1   6   5      329.19      310.51     11.15 o 
   2   6   5      707.27      663.43     14.25 o 
   3   6   5       11.51       11.32      4.40 o 
   4   6   5       69.61       93.59      9.05 o 
   5   6   5       15.71       16.38      7.06 o 
  -5   7   5      195.17      174.61     13.89 o 
  -4   7   5        4.71       -5.71     10.35 o 
  -3   7   5        0.49       -2.40      7.51 o 
  -2   7   5       88.20       74.78      8.76 o 
  -1   7   5      199.71      218.39      8.07 o 
   0   7   5       13.77       16.37      3.68 o 
   1   7   5      172.15      177.11      9.75 o 
   2   7   5      288.78      288.52     12.92 o 
   3   7   5        1.63        9.06      4.51 o 
   4   7   5      723.13      738.50     20.21 o 
  -4   8   5      968.79      944.50     25.91 o 
  -3   8   5       77.22       50.40     14.48 o 
  -2   8   5      101.84      111.57      9.35 o 
  -1   8   5       35.69       48.97      7.45 o 
   0   8   5      640.81      642.92     18.22 o 
   1   8   5       19.15       20.71      6.38 o 
   2   8   5       42.43       39.16      7.03 o 
   3   8   5      184.14      163.56     11.08 o 
   4   8   5        0.10       -8.16      9.36 o 
  -4   9   5      455.22      426.49     18.34 o 
  -3   9   5       71.78       70.56     10.33 o 
  -2   9   5      167.68      162.26     11.55 o 
  -1   9   5       82.45       72.28      7.43 o 
   0   9   5      124.56      124.94     11.56 o 
   1   9   5      322.67      327.96     15.75 o 
   2   9   5      193.98      197.84     18.44 o 
   3   9   5      140.06      162.45     14.82 o 
  -3  10   5        2.26       -0.03      5.53 o 
  -2  10   5      668.07      666.96     19.82 o 
  -1  10   5      205.87      227.69     18.96 o 
   0  10   5      223.48      200.70     19.92 o 
   1  10   5      163.01      148.96     13.86 o 
   2  10   5      276.48      253.18     36.86 o 
   3  10   5        0.09       -2.58      6.98 o 
  -2  11   5       87.46       82.20     14.84 o 
  -1  11   5       27.68        7.41     14.81 o 
   0  11   5      233.78      237.93     22.83 o 
   1  11   5       34.40       28.31     11.84 o 
   2  11   5       30.65       18.22     19.80 o 
  -1  12   5       67.81       48.98     13.53 o 
   0  12   5       19.46       12.55      7.81 o 
  -6   0   6      184.98      116.63     22.07 o 
  -5   0   6      454.00      476.21     19.42 o 
  -4   0   6       92.76       90.35      9.06 o 
  -3   0   6     1568.38     1691.13     31.91 o 
  -2   0   6     1697.55     1616.33     27.92 o 
  -1   0   6       30.45       32.42      3.40 o 
   0   0   6     5933.80     6053.19    138.71 o 
   1   0   6     7965.95     7850.31    138.98 o 
   2   0   6     3385.42     3196.00     39.94 o 
   3   0   6     1419.53     1385.49     22.36 o 
   4   0   6        1.77        2.48      3.88 o 
   5   0   6      153.90      165.35     11.98 o 
  -6   1   6       77.46       57.45     15.86 o 
  -5   1   6      184.92      186.64      9.68 o 
  -4   1   6       11.22        9.10      3.50 o 
  -3   1   6        3.77        4.31      2.39 o 
  -2   1   6      232.92      218.13      6.11 o 
  -1   1   6     3316.57     3089.17     31.39 o 
   0   1   6     1783.71     1822.64     26.01 o 
   1   1   6       15.68       18.69      2.14 o 
   2   1   6      956.14     1006.64     12.26 o 
   3   1   6      688.12      711.12     10.39 o 
   4   1   6      250.05      265.44      7.23 o 
   5   1   6      166.01      182.18     10.36 o 
  -6   2   6      127.54      114.51     10.50 o 
  -5   2   6       95.66       89.56      9.77 o 
  -4   2   6      858.29      866.54     17.37 o 
  -3   2   6       39.25       39.66      5.25 o 
  -2   2   6      167.10      192.26      9.01 o 
  -1   2   6      759.11      765.31     10.68 o 
   0   2   6      159.94      183.07      6.44 o 
   1   2   6        9.70       12.04      1.93 o 
   2   2   6      380.51      403.88      7.83 o 
   3   2   6      825.56      771.34     10.88 o 
   4   2   6      132.01      147.64      7.37 o 
   5   2   6      118.05      125.74      9.64 o 
  -5   3   6       53.53       41.98      7.96 o 
  -4   3   6      382.48      362.03     11.19 o 
  -3   3   6        0.05       -1.27      2.49 o 
  -2   3   6     1186.71     1157.19     17.29 o 
  -1   3   6     1199.92     1269.45     17.55 o 
   0   3   6      653.66      687.51     11.10 o 
   1   3   6      253.90      229.28      7.80 o 
   2   3   6      449.17      470.96      8.43 o 
   3   3   6      130.70      137.28      6.91 o 
   4   3   6      494.24      476.46     13.11 o 
   5   3   6       19.52       10.24      5.45 o 
  -5   4   6      127.70      126.25     17.41 o 
  -4   4   6      206.91      173.49     10.51 o 
  -3   4   6        3.49       -2.65      2.52 o 
  -2   4   6     1003.21      990.27     18.02 o 
  -1   4   6      582.52      747.47     12.57 o 
   0   4   6      160.42      128.48      4.81 o 
   1   4   6     1920.87     2027.98     30.94 o 
   2   4   6      483.07      474.28     11.26 o 
   3   4   6      194.99      188.44      7.92 o 
   4   4   6       24.34       24.15      5.35 o 
   5   4   6      126.42      114.37      9.91 o 
  -5   5   6        1.95       -4.40     13.40 o 
  -4   5   6       27.31       17.06      6.22 o 
  -3   5   6       43.88       58.37      7.67 o 
  -2   5   6       60.20       62.37      7.10 o 
  -1   5   6       44.12       40.67      3.94 o 
   0   5   6      115.65      132.32      5.32 o 
   1   5   6       27.75       29.20      4.21 o 
   2   5   6      207.56      190.46      7.61 o 
   3   5   6        4.38        4.74      3.55 o 
   4   5   6      217.47      175.90     10.43 o 
   5   5   6       69.75       65.98      8.76 o 
  -5   6   6       21.79       16.87      8.56 o 
  -4   6   6       65.07       85.56      9.27 o 
  -3   6   6     1284.77     1330.01     32.05 o 
  -2   6   6      552.97      591.37     15.31 o 
  -1   6   6       65.53       56.16      5.26 o 
   0   6   6     1807.73     1780.35     21.15 o 
   1   6   6      749.36      730.22     16.60 o 
   2   6   6       56.70       56.17      6.07 o 
   3   6   6      156.15      151.26      9.32 o 
   4   6   6        1.13        0.77      4.98 o 
   5   6   6      154.70      178.22     16.03 o 
  -4   7   6       20.33       20.16      6.25 o 
  -3   7   6       50.11       28.29      5.95 o 
  -2   7   6      462.12      434.12     14.24 o 
  -1   7   6      382.00      398.79     14.62 o 
   0   7   6      196.87      206.43      7.11 o 
   1   7   6      924.16      888.16     19.70 o 
   2   7   6      197.09      202.23     11.49 o 
   3   7   6       13.77       27.57      5.65 o 
   4   7   6      111.26      135.45     11.00 o 
  -4   8   6       73.04       73.56     10.07 o 
  -3   8   6      169.19      187.30     29.53 o 
  -2   8   6        1.81        3.67      4.38 o 
  -1   8   6       38.00       39.24      6.17 o 
   0   8   6      274.04      265.41     12.39 o 
   1   8   6       59.53       58.03      7.98 o 
   2   8   6      622.03      586.92     18.75 o 
   3   8   6      328.77      347.06     15.99 o 
   4   8   6       54.39       37.76     11.19 o 
  -4   9   6       42.06       45.37     15.67 o 
  -3   9   6      129.01      143.45     16.71 o 
  -2   9   6        0.61        0.47      5.25 o 
  -1   9   6      178.20      183.17     10.02 o 
   0   9   6        1.74       -2.42      4.41 o 
   1   9   6      112.26      127.92     17.10 o 
   2   9   6       90.72       82.52     10.68 o 
   3   9   6        0.06       -0.52      6.84 o 
  -3  10   6       10.33       -2.49      6.49 o 
  -2  10   6      152.43      143.67     14.69 o 
  -1  10   6       28.74       15.10     15.89 o 
   0  10   6       13.15       13.19      8.81 o 
   1  10   6       74.69       74.32     10.80 o 
   2  10   6      154.36      158.70     25.20 o 
   3  10   6      178.63      166.99     15.89 o 
  -2  11   6       67.08       43.35     20.12 o 
  -1  11   6      236.46      227.45     20.32 o 
   0  11   6       82.95       88.25     16.38 o 
   1  11   6       97.68      103.16     12.82 o 
   2  11   6       88.87       80.05     22.40 o 
   0  12   6       70.30       69.33     12.05 o 
  -6   1   7      461.31      470.95     24.33 o 
  -5   1   7       15.37       11.71      5.89 o 
  -4   1   7      308.84      302.02     10.98 o 
  -3   1   7      970.18     1052.51     16.67 o 
  -2   1   7        2.65       -0.19      1.78 o 
  -1   1   7     1456.36     1464.09     22.04 o 
   0   1   7       62.23       52.37      3.02 o 
   1   1   7     4524.54     4645.25     51.18 o 
   2   1   7       41.20       55.00      3.07 o 
   3   1   7     2227.95     2213.37     22.47 o 
   4   1   7        7.91        3.77      2.88 o 
   5   1   7     1227.66     1215.95     25.01 o 
  -5   2   7       19.25       16.26     10.58 o 
  -4   2   7      183.85      191.98      8.49 o 
  -3   2   7        0.47        1.74      2.32 o 
  -2   2   7      125.84      168.69      5.57 o 
  -1   2   7       70.03       57.17      3.28 o 
   0   2   7      228.24      192.63      5.32 o 
   1   2   7       13.31       18.69      2.26 o 
   2   2   7      275.78      251.03      6.28 o 
   3   2   7      385.92      409.63      8.62 o 
   4   2   7      295.83      272.13      9.02 o 
   5   2   7        0.20        4.73      6.32 o 
  -5   3   7       87.56       73.76      8.93 o 
  -4   3   7      429.93      396.02     11.87 o 
  -3   3   7       12.19       12.08      3.06 o 
  -2   3   7      710.16      702.43     12.64 o 
  -1   3   7     2320.32     2402.79     29.46 o 
   0   3   7     1238.90     1170.97     16.41 o 
   1   3   7     6645.00     6773.91     73.70 o 
   2   3   7      174.57      195.74      5.46 o 
   3   3   7     1697.86     1637.28     25.45 o 
   4   3   7       16.12       14.12      4.33 o 
   5   3   7      107.24      125.46     12.59 o 
  -5   4   7      115.30      102.60     10.28 o 
  -4   4   7      476.20      456.88     15.65 o 
  -3   4   7       42.06       44.81      4.97 o 
  -2   4   7      328.86      368.53     10.36 o 
  -1   4   7      112.72      124.59      6.05 o 
   0   4   7      739.30      740.66     15.37 o 
   1   4   7        6.66        9.35      3.09 o 
   2   4   7      821.88      809.55     15.23 o 
   3   4   7       58.51       51.96      5.16 o 
   4   4   7        4.21        7.65      4.19 o 
   5   4   7       68.86       55.71     10.06 o 
  -5   5   7       14.29        5.90      8.76 o 
  -4   5   7       59.33       46.63      9.53 o 
  -3   5   7       41.06       41.86     11.63 o 
  -2   5   7       67.62       75.71      6.97 o 
  -1   5   7      220.72      192.44      6.98 o 
   0   5   7       70.05       54.39      3.99 o 
   1   5   7      114.42      116.35      7.08 o 
   2   5   7      260.86      250.71     13.20 o 
   3   5   7     3342.32     3242.85     45.07 o 
   4   5   7       39.31       40.00      6.78 o 
   5   5   7      255.94      260.63     17.95 o 
  -5   6   7       65.85       51.10      9.72 o 
  -4   6   7       25.76       16.01      9.07 o 
  -3   6   7       38.52       39.31      7.30 o 
  -2   6   7      349.17      376.81     11.37 o 
  -1   6   7      449.61      468.86     12.26 o 
   0   6   7      706.00      726.74     13.20 o 
   1   6   7        9.18        8.40      3.93 o 
   2   6   7       50.73       58.94      6.28 o 
   3   6   7       28.31       29.49      5.34 o 
   4   6   7      131.45      126.44     10.06 o 
   5   6   7      121.01      120.96     16.67 o 
  -4   7   7       75.91       90.58     10.87 o 
  -3   7   7      733.78      719.47     23.54 o 
  -2   7   7      115.09      114.88     10.40 o 
  -1   7   7     1322.70     1287.04     20.52 o 
   0   7   7        3.67        2.70      3.00 o 
   1   7   7      323.01      335.56     12.63 o 
   2   7   7       60.74       51.71      7.06 o 
   3   7   7       21.03       11.03      5.56 o 
   4   7   7       25.83       19.09     13.19 o 
  -4   8   7      604.66      570.23     21.41 o 
  -3   8   7      431.61      452.24     20.35 o 
  -2   8   7      179.36      172.67     10.46 o 
  -1   8   7       39.04       39.93      4.94 o 
   0   8   7      170.06      177.38     11.75 o 
   1   8   7      649.96      652.99     17.67 o 
   2   8   7        9.98       14.99      5.78 o 
   3   8   7       11.02       11.71      6.72 o 
   4   8   7       39.78       49.94     10.09 o 
  -4   9   7       13.16       13.76     14.38 o 
  -3   9   7      131.93      129.78     15.14 o 
  -2   9   7       25.56       18.30      7.86 o 
  -1   9   7       20.64       11.56      4.79 o 
   0   9   7       61.49       70.75      9.23 o 
   1   9   7      214.77      223.85     13.74 o 
   2   9   7      268.12      256.25     14.25 o 
   3   9   7       23.40       30.25     19.28 o 
  -3  10   7       20.73        5.57     17.70 o 
  -2  10   7       53.17       44.28     10.47 o 
  -1  10   7      131.07      108.25     16.10 o 
   0  10   7       29.88       40.81     11.38 o 
   1  10   7       12.39        4.20      6.45 o 
   2  10   7       66.42       48.13     29.40 o 
   3  10   7        0.83        2.61      7.23 o 
  -2  11   7        0.56      -19.24     37.26 o 
  -1  11   7       10.70        3.82      7.95 o 
   0  11   7      188.91      200.92     23.55 o 
   1  11   7       27.18       11.67      7.53 o 
   2  11   7      160.82      155.23     28.79 o 
   0  12   7       88.07      100.29     13.68 o 
  -6   0   8       12.50        6.73     11.81 o 
  -5   0   8      137.79      141.93     13.98 o 
  -4   0   8        0.55       -2.20      4.56 o 
  -3   0   8      400.63      439.08     14.70 o 
  -2   0   8     1449.46     1497.83     27.04 o 
  -1   0   8      256.41      180.56      7.11 o 
   0   0   8       28.84       63.87     11.47 o 
   1   0   8     4292.14     4547.17     85.20 o 
   2   0   8      229.35      343.69      9.59 o 
   3   0   8      230.10      204.45      9.54 o 
   4   0   8       12.54       16.78      4.71 o 
   5   0   8       61.55      101.52     18.05 o 
  -6   1   8      126.83      142.54     13.47 o 
  -5   1   8      112.10      117.38     12.81 o 
  -4   1   8       14.49       15.42      4.03 o 
  -3   1   8        2.86        6.57      2.71 o 
  -2   1   8      207.89      267.91      7.10 o 
  -1   1   8     1336.71     1391.74     21.40 o 
   0   1   8      877.45      846.34     12.11 o 
   1   1   8        4.91        5.88      1.48 o 
   2   1   8      707.84      722.10     10.59 o 
   3   1   8        0.88        2.35      2.33 o 
   4   1   8       43.19       40.84      4.45 o 
   5   1   8       71.32       82.00     10.34 o 
  -5   2   8       29.43       17.66      5.29 o 
  -4   2   8       62.59       51.92      6.02 o 
  -3   2   8      742.16      742.94     13.88 o 
  -2   2   8       11.73        8.27      2.44 o 
  -1   2   8     1270.50     1292.07     16.17 o 
   0   2   8     8438.68     9027.58     95.62 o 
   1   2   8     3351.72     3270.37     37.93 o 
   2   2   8     1776.17     1779.13     23.64 o 
   3   2   8       31.31       52.39      3.97 o 
   4   2   8      335.30      331.60     10.13 o 
   5   2   8       37.63       34.26      8.20 o 
  -5   3   8       16.50        9.27      6.13 o 
  -4   3   8      155.48      157.81      8.19 o 
  -3   3   8       34.97       33.57      4.20 o 
  -2   3   8        7.35        5.86      1.87 o 
  -1   3   8        4.57        2.52      2.30 o 
   0   3   8        3.76        2.05      1.87 o 
   1   3   8      532.49      607.10     10.46 o 
   2   3   8      554.26      535.68     12.29 o 
   3   3   8       50.92       41.31      4.68 o 
   4   3   8       21.35       24.81      4.64 o 
   5   3   8      121.30      122.90     12.48 o 
  -5   4   8      353.09      361.43     15.90 o 
  -4   4   8        3.52       -0.38      4.42 o 
  -3   4   8        8.99       10.90      5.42 o 
  -2   4   8      351.14      313.14      9.78 o 
  -1   4   8     1622.04     1697.87     23.09 o 
   0   4   8      236.10      233.88      6.79 o 
   1   4   8       14.24       16.93      2.27 o 
   2   4   8     1794.08     1750.54     29.39 o 
   3   4   8      936.43      875.89     17.04 o 
   4   4   8       64.54       48.62      6.44 o 
   5   4   8       60.55       60.23     10.34 o 
  -5   5   8       35.20       20.17     12.94 o 
  -4   5   8      263.19      286.80     15.32 o 
  -3   5   8      425.62      413.91     12.67 o 
  -2   5   8     1139.76     1167.74     21.47 o 
  -1   5   8      332.08      330.41      7.84 o 
   0   5   8      250.18      266.55      8.19 o 
   1   5   8      403.56      381.86     11.47 o 
   2   5   8        0.01       -2.12      2.97 o 
   3   5   8     1512.35     1445.27     23.87 o 
   4   5   8        0.61       -2.75      4.05 o 
   5   5   8       71.03       80.42     15.50 o 
  -5   6   8       62.61       56.89     14.77 o 
  -4   6   8       29.55       22.63      7.24 o 
  -3   6   8      198.86      238.69     13.31 o 
  -2   6   8        8.27        9.35      3.32 o 
  -1   6   8      314.01      241.84      9.07 o 
   0   6   8      877.72      888.09     15.10 o 
   1   6   8      495.52      488.74     13.78 o 
   2   6   8      917.26      892.86     19.55 o 
   3   6   8       53.51       57.87      7.62 o 
   4   6   8      269.28      280.89     16.25 o 
   5   6   8       33.25       28.83     13.74 o 
  -4   7   8      231.48      259.15     13.74 o 
  -3   7   8       26.09       25.45      7.05 o 
  -2   7   8       33.89       36.92      6.74 o 
  -1   7   8      186.09      193.99      8.90 o 
   0   7   8       16.70       16.43      3.09 o 
   1   7   8      811.99      800.68     18.98 o 
   2   7   8      318.97      328.62     13.83 o 
   3   7   8        0.03       -2.82      4.85 o 
   4   7   8       43.83       31.59     14.46 o 
  -4   8   8      255.09      244.79     15.45 o 
  -3   8   8      334.15      333.52     14.44 o 
  -2   8   8        9.10        3.46      4.53 o 
  -1   8   8      151.70      153.53      8.80 o 
   0   8   8      476.63      485.39     17.60 o 
   1   8   8       15.06       21.85      8.19 o 
   2   8   8      108.65       98.77      9.76 o 
   3   8   8       72.15       67.93     11.08 o 
   4   8   8      266.99      280.79     18.42 o 
  -4   9   8       18.16        5.82     14.29 o 
  -3   9   8       12.47       11.50      5.83 o 
  -2   9   8      117.22      108.51      9.79 o 
  -1   9   8       30.49       15.64     27.67 o 
   0   9   8      332.79      322.87     41.87 o 
   1   9   8      318.92      306.52     19.13 o 
   2   9   8      122.82      133.24     19.32 o 
   3   9   8      489.57      515.74     20.28 o 
  -3  10   8      139.01      142.28     16.50 o 
  -2  10   8      132.26      135.95     11.29 o 
  -1  10   8      169.51      160.69     18.64 o 
   0  10   8      129.79      126.38     32.65 o 
   1  10   8        0.16        3.95      5.51 o 
   2  10   8      215.03      247.09     26.29 o 
   3  10   8       13.86        7.27     13.94 o 
  -2  11   8       57.52       47.58     13.07 o 
  -1  11   8       43.39       44.02     12.06 o 
   0  11   8        0.17        9.63      8.51 o 
   1  11   8       26.32       18.31      7.46 o 
   2  11   8        8.56        8.30      7.54 o 
  -5   1   9      567.96      601.10     16.23 o 
  -4   1   9      306.90      321.00     10.26 o 
  -3   1   9      112.85      100.55      5.96 o 
  -2   1   9     4145.21     4274.33     44.45 o 
  -1   1   9       11.75        6.47      1.94 o 
   0   1   9     7202.57     7116.79    149.31 o 
   1   1   9        5.31       18.97      1.98 o 
   2   1   9     4054.92     4332.71     49.96 o 
   3   1   9      759.10      763.52     12.91 o 
   4   1   9      204.17      204.87     11.36 o 
   5   1   9      272.69      275.11     18.63 o 
  -5   2   9      188.55      177.07      9.78 o 
  -4   2   9        0.24        1.74      3.35 o 
  -3   2   9       24.38       21.46      3.54 o 
  -2   2   9      634.69      674.61     12.42 o 
  -1   2   9      686.39      670.00     10.53 o 
   0   2   9      649.07      779.20     12.09 o 
   1   2   9       64.04       87.00      4.12 o 
   2   2   9      363.06      348.72      8.35 o 
   3   2   9       85.44       88.26      5.78 o 
   4   2   9        7.34        9.87      4.15 o 
   5   2   9      222.38      232.11     18.53 o 
  -5   3   9        2.58       -9.76      8.29 o 
  -4   3   9      884.72      928.82     18.70 o 
  -3   3   9       33.55       31.87      4.86 o 
  -2   3   9       12.22       10.05      2.30 o 
  -1   3   9      158.61      188.54      5.96 o 
   0   3   9      247.31      261.56      6.82 o 
   1   3   9       63.88       52.70      3.57 o 
   2   3   9     1388.09     1328.86     19.29 o 
   3   3   9       17.39       18.62      3.92 o 
   4   3   9      840.71      806.81     17.40 o 
   5   3   9      157.00      166.75     17.86 o 
  -5   4   9       74.18       76.72     10.99 o 
  -4   4   9       25.32       25.37      5.77 o 
  -3   4   9        1.91        1.74      2.97 o 
  -2   4   9        1.24        1.38      5.72 o 
  -1   4   9     1883.40     2051.62     27.37 o 
   0   4   9       92.46      132.32      5.51 o 
   1   4   9       84.46       75.19      5.23 o 
   2   4   9       15.79       14.30      3.45 o 
   3   4   9       88.02       77.17      8.58 o 
   4   4   9       23.22       18.68      6.03 o 
   5   4   9       61.48       73.96     14.90 o 
  -5   5   9        0.04       -5.66     12.55 o 
  -4   5   9      124.48      113.51     12.75 o 
  -3   5   9       75.15       71.52      6.67 o 
  -2   5   9      981.64      939.99     18.96 o 
  -1   5   9      261.46      239.59      6.92 o 
   0   5   9     2701.43     2766.95     34.93 o 
   1   5   9        0.34       -1.13      4.31 o 
   2   5   9      143.88      148.32      8.28 o 
   3   5   9      177.43      193.48      9.81 o 
   4   5   9       90.66       91.94     12.29 o 
   5   5   9       27.55       36.54     13.76 o 
  -5   6   9       26.33       22.19     11.99 o 
  -4   6   9      156.16      145.72     13.29 o 
  -3   6   9      203.06      190.61     12.37 o 
  -2   6   9       26.38       29.53      5.67 o 
  -1   6   9      396.75      407.30     11.92 o 
   0   6   9       45.91       78.58      5.07 o 
   1   6   9      757.07      759.36     17.53 o 
   2   6   9      297.69      287.67     11.41 o 
   3   6   9       16.14       11.38      5.36 o 
   4   6   9       57.24       42.78      7.56 o 
  -4   7   9       25.06       21.40      7.33 o 
  -3   7   9        9.71        1.89      4.99 o 
  -2   7   9      234.82      214.20     12.42 o 
  -1   7   9        0.30       -0.56      3.92 o 
   0   7   9       55.09       48.25      4.19 o 
   1   7   9       48.56       43.27      6.18 o 
   2   7   9      632.37      621.09     18.71 o 
   3   7   9       15.49       13.43      6.82 o 
   4   7   9       52.95       56.96      9.47 o 
  -4   8   9       94.57       99.43     17.22 o 
  -3   8   9      237.26      229.34     12.75 o 
  -2   8   9      164.83      180.52     10.67 o 
  -1   8   9        8.49        9.66      3.83 o 
   0   8   9      151.87      153.97     11.16 o 
   1   8   9        0.36        0.31      7.60 o 
   2   8   9        1.01       -1.85      4.46 o 
   3   8   9      155.51      148.12     12.68 o 
   4   8   9       39.76       53.70     10.48 o 
  -3   9   9        5.00        2.23      9.81 o 
  -2   9   9      359.65      360.72     14.44 o 
  -1   9   9        0.09        0.66      7.05 o 
   0   9   9       10.78       17.13      5.92 o 
   1   9   9      210.55      209.29     12.53 o 
   2   9   9        0.02       -2.32      6.10 o 
   3   9   9        0.05        3.30     13.89 o 
  -3  10   9       26.91       22.48      9.74 o 
  -2  10   9        0.52       -5.95     14.36 o 
  -1  10   9       22.21       26.01     12.75 o 
   0  10   9      827.13      849.45     34.36 o 
   1  10   9      396.22      379.66     15.71 o 
   2  10   9      185.34      196.20     23.00 o 
   3  10   9        2.23       -0.08     10.39 o 
  -2  11   9       19.81       -7.90     32.25 o 
  -1  11   9       25.00       16.30      9.08 o 
   0  11   9        7.78       18.15      9.70 o 
   1  11   9       18.03       15.07      8.19 o 
   2  11   9       30.11       35.05     12.96 o 
  -5   0  10       36.03       25.56      8.12 o 
  -4   0  10      465.17      509.10     18.40 o 
  -3   0  10      442.49      475.27     15.81 o 
  -2   0  10       58.49       97.09      6.71 o 
  -1   0  10    10624.30    10848.40    263.02 o 
   0   0  10     2258.35     2290.44     55.18 o 
   1   0  10     1715.45     1724.63     84.13 o 
   2   0  10     1594.78     1743.05     40.92 o 
   3   0  10      247.32      217.83     10.03 o 
   4   0  10        8.66        8.15      7.33 o 
   5   0  10       74.03      211.75     21.09 o 
  -5   1  10        3.24        0.97      4.69 o 
  -4   1  10        6.66        1.70      3.50 o 
  -3   1  10      758.28      834.14     15.00 o 
  -2   1  10       97.98       98.26      4.79 o 
  -1   1  10      721.30      663.00     10.39 o 
   0   1  10        0.06       -2.58      1.61 o 
   1   1  10     1297.47     1306.19     17.50 o 
   2   1  10       99.89       84.11      4.52 o 
   3   1  10        5.52        9.55      2.89 o 
   4   1  10      162.93      160.46     10.57 o 
   5   1  10        8.93       18.62     22.03 o 
  -5   2  10       12.21        2.62     10.84 o 
  -4   2  10      114.18      122.64      7.99 o 
  -3   2  10      421.80      444.29     10.94 o 
  -2   2  10      950.44     1073.65     15.99 o 
  -1   2  10       21.08       12.77      2.38 o 
   0   2  10      391.39      411.54      8.33 o 
   1   2  10      152.36      111.40      4.64 o 
   2   2  10        0.55        1.51      1.97 o 
   3   2  10        4.38        1.47      2.69 o 
   4   2  10      271.58      296.63     16.90 o 
   5   2  10       52.07       56.35     13.12 o 
  -5   3  10       64.97       57.20      8.59 o 
  -4   3  10        0.78        0.64      3.61 o 
  -3   3  10      221.26      231.87     13.75 o 
  -2   3  10      107.07       97.30      5.00 o 
  -1   3  10      218.17      264.78      7.36 o 
   0   3  10     2976.54     3105.05     37.07 o 
   1   3  10     3337.76     3495.81     41.17 o 
   2   3  10      362.59      324.76     11.52 o 
   3   3  10       53.39       47.30      5.57 o 
   4   3  10       95.82       83.02     10.51 o 
   5   3  10      196.17      230.93     19.38 o 
  -5   4  10       20.74       12.87     14.27 o 
  -4   4  10       53.88       55.83      6.37 o 
  -3   4  10       92.81       87.97      7.15 o 
  -2   4  10      323.96      328.17     10.51 o 
  -1   4  10     2541.27     2669.00     34.00 o 
   0   4  10     1587.28     1644.25     22.74 o 
   1   4  10     2506.42     2499.59     36.98 o 
   2   4  10       50.74       70.99      6.09 o 
   3   4  10      527.36      520.02     15.19 o 
   4   4  10      399.58      410.38     22.39 o 
   5   4  10      201.63      202.53     20.55 o 
  -5   5  10        3.05       -5.32     26.18 o 
  -4   5  10        2.13        3.57     10.64 o 
  -3   5  10       36.19       38.53      5.39 o 
  -2   5  10       27.27       27.81      4.36 o 
  -1   5  10       22.25       18.09      2.74 o 
   0   5  10     1234.42     1275.74     19.73 o 
   1   5  10       98.09      105.26      5.27 o 
   2   5  10      519.03      490.87     21.83 o 
   3   5  10        8.21        7.97      3.86 o 
   4   5  10      270.43      267.03     15.97 o 
   5   5  10       34.19       34.17     13.21 o 
  -5   6  10       11.58        6.77     24.12 o 
  -4   6  10       40.41       31.66      7.66 o 
  -3   6  10      109.82       96.98     10.45 o 
  -2   6  10      155.73      139.20      8.44 o 
  -1   6  10      166.41      159.74      8.09 o 
   0   6  10        2.04        1.68      2.66 o 
   1   6  10      724.46      739.02     22.15 o 
   2   6  10      319.64      307.34     11.85 o 
   3   6  10      211.92      188.68     11.82 o 
   4   6  10       16.01       21.63      7.27 o 
  -4   7  10        6.29        0.59     12.70 o 
  -3   7  10      191.06      202.13     14.24 o 
  -2   7  10      375.28      403.23     12.85 o 
  -1   7  10      130.43      134.37      8.35 o 
   0   7  10       75.82       60.06      4.94 o 
   1   7  10      131.10      135.65      9.23 o 
   2   7  10     2212.95     2115.07     35.45 o 
   3   7  10      425.06      409.53     16.59 o 
   4   7  10      205.81      211.82     14.35 o 
  -4   8  10      283.69      300.50     15.45 o 
  -3   8  10      250.64      259.85     15.46 o 
  -2   8  10      134.03      132.75     13.90 o 
  -1   8  10     1602.80     1594.18     28.44 o 
   0   8  10      217.06      209.87     23.01 o 
   1   8  10      545.19      585.90     17.18 o 
   2   8  10      294.29      294.52     14.05 o 
   3   8  10      358.43      345.25     16.39 o 
   4   8  10       34.13       35.36     14.55 o 
  -3   9  10        6.02        4.67      5.51 o 
  -2   9  10      195.99      200.05     11.72 o 
  -1   9  10        3.03        8.14      9.60 o 
   0   9  10      622.21      643.92     21.38 o 
   1   9  10      351.17      365.20     13.04 o 
   2   9  10       91.16       82.93     15.59 o 
   3   9  10      118.22      135.91     17.37 o 
  -3  10  10        6.00       -1.71     15.80 o 
  -2  10  10        0.34      -12.46     26.62 o 
  -1  10  10      187.60      198.80     18.71 o 
   0  10  10        5.52       76.24     41.87 o 
   1  10  10      439.33      457.36     17.12 o 
   2  10  10        1.39      -15.43     21.79 o 
  -2  11  10        6.17        1.44     46.29 o 
  -1  11  10      160.06      147.72     19.08 o 
   0  11  10      822.41      815.35     39.89 o 
   1  11  10      131.73      131.52     11.76 o 
  -5   1  11      367.15      402.12     13.73 o 
  -4   1  11        3.30        0.74      3.54 o 
  -3   1  11      471.73      483.80     14.55 o 
  -2   1  11      708.91      711.61     12.42 o 
  -1   1  11       86.14       55.37      3.56 o 
   0   1  11      285.54      233.55      6.34 o 
   1   1  11     1565.55     1695.14     21.76 o 
   2   1  11      392.67      349.81      8.24 o 
   3   1  11        2.17       -1.01      2.69 o 
   4   1  11      443.44      446.65     20.18 o 
   5   1  11       18.29       35.72     10.13 o 
  -5   2  11       31.84       21.30      7.64 o 
  -4   2  11       24.35       21.82      6.22 o 
  -3   2  11        1.92        5.76      3.44 o 
  -2   2  11      863.83      962.07     15.14 o 
  -1   2  11      123.05      134.31      5.26 o 
   0   2  11       69.71       80.81      4.27 o 
   1   2  11     1540.04     1869.88     20.74 o 
   2   2  11       46.82       45.31      3.83 o 
   3   2  11       36.55       32.88      4.30 o 
   4   2  11      579.20      571.46     22.82 o 
   5   2  11        6.53       34.33     19.63 o 
  -5   3  11      165.89      163.43     15.75 o 
  -4   3  11       26.85       17.59      4.30 o 
  -3   3  11     1262.50     1308.34     21.63 o 
  -2   3  11       63.59       48.42      3.96 o 
  -1   3  11     2075.65     2022.34     27.10 o 
   0   3  11       23.75       26.48      3.00 o 
   1   3  11      407.31      477.27      9.80 o 
   2   3  11     2319.12     2215.48     29.24 o 
   3   3  11       66.69       50.69      5.70 o 
   4   3  11      405.43      392.02     19.55 o 
   5   3  11      650.33      678.09     29.27 o 
  -5   4  11       24.49       17.18      8.13 o 
  -4   4  11        1.75        4.76      4.09 o 
  -3   4  11       69.91       66.77      6.32 o 
  -2   4  11      646.74      675.22     15.70 o 
  -1   4  11      201.94      238.18      7.56 o 
   0   4  11       83.94      104.38      5.29 o 
   1   4  11       34.26       52.42      4.71 o 
   2   4  11      172.47      153.47      8.28 o 
   3   4  11        0.23        0.85      3.07 o 
   4   4  11      116.24      122.58     15.68 o 
   5   4  11       71.83       82.82     15.12 o 
  -5   5  11      334.19      375.46     19.80 o 
  -4   5  11       15.15        4.90      5.43 o 
  -3   5  11       47.46       48.94      6.05 o 
  -2   5  11       48.62       64.44      6.14 o 
  -1   5  11      264.12      242.23      9.24 o 
   0   5  11     1619.83     1639.96     23.94 o 
   1   5  11       39.56       51.96      4.46 o 
   2   5  11       22.02       29.25      5.03 o 
   3   5  11      155.21      135.47      8.98 o 
   4   5  11      556.10      562.12     26.46 o 
   5   5  11        3.51       20.07     11.98 o 
  -5   6  11       26.22        9.12     15.65 o 
  -4   6  11       59.47       56.19      9.53 o 
  -3   6  11        4.20        3.92      4.95 o 
  -2   6  11       82.12       91.63      7.38 o 
  -1   6  11      109.55      100.82      7.35 o 
   0   6  11      151.32      145.91      6.48 o 
   1   6  11      185.32      176.13     12.29 o 
   2   6  11       31.96       33.48      5.59 o 
   3   6  11        0.80       -3.68      5.28 o 
   4   6  11        8.88       14.08     10.97 o 
  -4   7  11        0.00       -2.01      8.00 o 
  -3   7  11      176.05      163.40     13.80 o 
  -2   7  11       54.84       40.50      5.49 o 
  -1   7  11      246.67      253.11     10.37 o 
   0   7  11       62.20       75.87      6.83 o 
   1   7  11      191.05      192.28     10.48 o 
   2   7  11        1.20        3.67      4.26 o 
   3   7  11        0.00        6.99      5.38 o 
   4   7  11       23.85       36.58     18.81 o 
  -4   8  11       55.93       47.08      8.94 o 
  -3   8  11       10.52       11.53      6.12 o 
  -2   8  11       33.96       34.13      7.46 o 
  -1   8  11      616.45      590.14     16.06 o 
   0   8  11       77.40       71.08      8.65 o 
   1   8  11        2.17        1.90      5.40 o 
   2   8  11        7.39        4.92      5.45 o 
   3   8  11       86.78       87.22     10.15 o 
   4   8  11        0.79        9.97     12.06 o 
  -3   9  11       14.47        9.61      7.27 o 
  -2   9  11        9.52        0.91     12.28 o 
  -1   9  11       46.59       43.57     11.55 o 
   0   9  11       73.04       71.22      9.11 o 
   1   9  11      454.05      496.05     14.94 o 
   2   9  11      335.59      336.58     15.50 o 
   3   9  11       37.86       47.74     16.89 o 
  -3  10  11       25.99       14.07      7.01 o 
  -2  10  11        4.25       -4.74     50.17 o 
  -1  10  11      241.05      260.68     20.75 o 
   0  10  11        3.18       16.05      6.17 o 
   1  10  11       33.79       29.86      6.59 o 
   2  10  11       73.18       68.67     18.27 o 
  -2  11  11        0.48       -4.07      7.33 o 
  -1  11  11       35.22       28.28     11.06 o 
   0  11  11       19.15       12.90      8.97 o 
   1  11  11      107.58       97.10     10.30 o 
  -5   0  12       35.30       34.18      8.97 o 
  -4   0  12      217.08      237.74     13.26 o 
  -3   0  12     2364.78     2517.53     70.44 o 
  -2   0  12      190.91      160.13      8.71 o 
  -1   0  12     1257.61     1261.11     29.40 o 
   0   0  12     3770.16     3891.96    122.20 o 
   1   0  12       46.51       53.29      7.60 o 
   2   0  12       23.80        8.95      5.94 o 
   3   0  12     2314.66     2398.77     56.46 o 
   4   0  12        0.44       -2.60      7.02 o 
  -5   1  12        5.68        4.57      6.04 o 
  -4   1  12      243.65      267.32     10.28 o 
  -3   1  12        0.00        4.49      3.39 o 
  -2   1  12      459.34      474.40     12.78 o 
  -1   1  12     1568.06     1624.37     24.47 o 
   0   1  12     5172.48     5188.56     85.56 o 
   1   1  12     1011.68     1025.54     19.43 o 
   2   1  12      105.17      117.78      5.18 o 
   3   1  12      168.91      171.63     10.35 o 
   4   1  12      931.70      948.66     29.64 o 
   5   1  12       15.05       36.95     16.58 o 
  -5   2  12       54.01       45.04      7.60 o 
  -4   2  12      419.52      435.38     13.02 o 
  -3   2  12        6.62        4.80      3.16 o 
  -2   2  12     3207.93     3173.18     47.61 o 
  -1   2  12      843.96      912.14     14.32 o 
   0   2  12     1997.80     2052.45     32.06 o 
   1   2  12      780.53      751.93     12.52 o 
   2   2  12      240.62      199.19      6.73 o 
   3   2  12       77.09       83.49      7.58 o 
   4   2  12        9.17        6.12      6.44 o 
   5   2  12       98.52      120.20     15.61 o 
  -5   3  12        0.07       -8.06      7.72 o 
  -4   3  12      109.23       98.25      7.52 o 
  -3   3  12       46.47       43.07      4.95 o 
  -2   3  12       33.70       42.10      3.93 o 
  -1   3  12      525.88      584.30     13.51 o 
   0   3  12       55.71       71.14      4.44 o 
   1   3  12      278.07      308.72      7.62 o 
   2   3  12       78.05       88.59      6.84 o 
   3   3  12      526.12      495.94     14.44 o 
   4   3  12        4.98       11.08      6.94 o 
   5   3  12       14.46       42.71     17.98 o 
  -5   4  12      121.01      115.58     11.24 o 
  -4   4  12      214.08      219.48      9.94 o 
  -3   4  12      238.72      217.15      9.80 o 
  -2   4  12      211.60      186.04      8.45 o 
  -1   4  12      481.22      461.49     10.68 o 
   0   4  12       14.47       11.57      2.98 o 
   1   4  12       35.23       47.42      3.85 o 
   2   4  12       14.35       12.91      3.78 o 
   3   4  12       31.48       28.95      6.88 o 
   4   4  12       66.12       83.19     20.98 o 
   5   4  12      690.06      692.97     31.69 o 
  -5   5  12       29.37       29.88     11.09 o 
  -4   5  12        0.64        2.09     10.32 o 
  -3   5  12      192.87      210.22      9.91 o 
  -2   5  12      609.06      615.26     15.60 o 
  -1   5  12      269.34      254.12      8.29 o 
   0   5  12      666.49      732.66     14.27 o 
   1   5  12      205.83      199.69      6.78 o 
   2   5  12     1127.01     1083.61     23.05 o 
   3   5  12       74.23       58.06     11.96 o 
   4   5  12        1.13        1.52      8.77 o 
   5   5  12       27.49       48.50     14.51 o 
  -5   6  12       33.92       30.34     11.55 o 
  -4   6  12      253.20      253.42     15.69 o 
  -3   6  12      125.37      124.64     15.56 o 
  -2   6  12     2666.67     2735.79     41.60 o 
  -1   6  12      261.71      286.46     10.59 o 
   0   6  12      648.18      640.57     13.60 o 
   1   6  12      454.76      445.91     23.42 o 
   2   6  12      323.57      337.17     12.45 o 
   3   6  12      417.69      403.61     15.59 o 
   4   6  12       57.16       65.83     14.17 o 
  -4   7  12        4.06       -7.16     17.39 o 
  -3   7  12       46.36       50.77      9.89 o 
  -2   7  12        0.01        4.91      3.61 o 
  -1   7  12      902.15      889.01     19.58 o 
   0   7  12      316.78      317.14     11.65 o 
   1   7  12      823.74      815.37     16.66 o 
   2   7  12      557.98      545.65     16.45 o 
   3   7  12       36.60       47.95      8.00 o 
   4   7  12       13.79       22.92     13.87 o 
  -4   8  12       48.67       40.63     16.77 o 
  -3   8  12        4.91        6.59      6.53 o 
  -2   8  12       30.92       32.27      7.28 o 
  -1   8  12      123.96      115.08      8.55 o 
   0   8  12     1466.29     1475.67     32.87 o 
   1   8  12      568.29      543.27     14.29 o 
   2   8  12       86.58       77.76      9.03 o 
   3   8  12      206.83      216.09     14.25 o 
  -3   9  12      274.11      278.39     14.45 o 
  -2   9  12      105.61      112.37     15.47 o 
  -1   9  12      271.16      279.57     20.16 o 
   0   9  12      253.09      267.33     14.59 o 
   1   9  12      729.16      739.39     22.28 o 
   2   9  12       20.27       26.87     12.19 o 
   3   9  12      137.70      133.46     26.66 o 
  -3  10  12        1.24       -1.46      6.13 o 
  -2  10  12      167.45      181.90     20.85 o 
  -1  10  12      165.26      170.60     20.74 o 
   0  10  12      566.81      582.34     25.48 o 
   1  10  12      425.38      419.30     16.67 o 
   2  10  12      119.48      115.86     38.44 o 
  -1  11  12      192.15      182.99     20.61 o 
   0  11  12       85.10       77.00     15.30 o 
   1  11  12       75.02       88.69      9.94 o 
  -5   1  13       77.58       72.95      7.76 o 
  -4   1  13      132.81      148.04      8.33 o 
  -3   1  13      536.92      497.81     12.59 o 
  -2   1  13       20.72       34.54      3.73 o 
  -1   1  13      167.18      146.82      5.52 o 
   0   1  13      205.70      227.89      9.43 o 
   1   1  13     2377.42     2317.95     35.93 o 
   2   1  13      228.52      230.52     10.29 o 
   3   1  13      224.68      241.52     11.73 o 
   4   1  13     1387.70     1408.19     37.94 o 
   5   1  13      104.26      349.27     26.84 o 
  -5   2  13        0.02       -8.68      6.14 o 
  -4   2  13        1.84        3.43      3.96 o 
  -3   2  13      298.46      313.89      9.85 o 
  -2   2  13      316.26      312.97      8.69 o 
  -1   2  13      303.02      306.72      7.66 o 
   0   2  13      421.58      505.47     10.06 o 
   1   2  13        0.66        4.12      2.10 o 
   2   2  13      157.49      177.76      6.52 o 
   3   2  13       13.02        7.36      4.61 o 
   4   2  13      157.04      183.02     15.62 o 
   5   2  13       42.56       72.39     22.08 o 
  -5   3  13        1.69       -9.38     11.85 o 
  -4   3  13       83.35       84.49      7.08 o 
  -3   3  13      136.84      126.41      7.27 o 
  -2   3  13       73.15       53.62      4.48 o 
  -1   3  13     2334.91     2313.88     30.81 o 
   0   3  13       85.70       95.33      5.06 o 
   1   3  13        5.05        0.12      1.52 o 
   2   3  13      461.03      458.09     10.48 o 
   3   3  13     1713.81     1689.82     41.25 o 
   4   3  13       10.02       34.64      8.24 o 
   5   3  13        8.21       29.34     11.77 o 
  -5   4  13       73.72       63.16     11.32 o 
  -4   4  13        0.23        0.77      3.74 o 
  -3   4  13       19.19       31.13      5.19 o 
  -2   4  13       63.01       84.23      6.77 o 
  -1   4  13       88.12       86.24      5.58 o 
   0   4  13       10.40        3.79      2.43 o 
   1   4  13        7.70        5.46      2.39 o 
   2   4  13       18.96       18.25      3.68 o 
   3   4  13      192.01      191.32     16.06 o 
   4   4  13       92.63      123.05     17.56 o 
   5   4  13       29.18       35.31     16.96 o 
  -5   5  13       92.76       91.78     12.69 o 
  -4   5  13      177.57      164.06     13.81 o 
  -3   5  13       88.84       83.90     13.60 o 
  -2   5  13        1.05        0.14      3.32 o 
  -1   5  13      175.50      184.05      7.37 o 
   0   5  13      322.61      362.45      9.93 o 
   1   5  13      388.77      368.13     12.25 o 
   2   5  13        1.90       -2.01      3.33 o 
   3   5  13      336.80      322.11     12.67 o 
   4   5  13      421.44      441.58     24.71 o 
  -4   6  13        0.01       -1.59      5.40 o 
  -3   6  13       73.41       78.01      9.75 o 
  -2   6  13      996.25      984.59     21.54 o 
  -1   6  13      490.67      477.82     13.84 o 
   0   6  13      115.39      115.70      6.84 o 
   1   6  13      648.15      626.56     16.87 o 
   2   6  13       50.13       56.36      8.15 o 
   3   6  13       79.86       71.98     14.13 o 
   4   6  13        0.02       -1.59     10.34 o 
  -4   7  13        0.02        1.71      6.39 o 
  -3   7  13       35.97       32.33      7.55 o 
  -2   7  13        7.68        8.45      4.15 o 
  -1   7  13      225.53      215.96     13.13 o 
   0   7  13       45.09       44.60      6.01 o 
   1   7  13      520.74      514.30     13.58 o 
   2   7  13       37.59       59.35      8.63 o 
   3   7  13       18.42       10.77      5.71 o 
   4   7  13       81.78      103.22     21.23 o 
  -4   8  13        2.61       -2.19     15.62 o 
  -3   8  13       12.35        8.57     13.82 o 
  -2   8  13      322.94      299.29     15.51 o 
  -1   8  13       30.14       25.32      5.28 o 
   0   8  13        0.19       12.13      6.02 o 
   1   8  13       12.65       10.17      4.63 o 
   2   8  13      379.23      353.38     15.52 o 
   3   8  13       16.54       31.40      7.61 o 
  -3   9  13       19.91        9.90      7.49 o 
  -2   9  13      312.66      281.50     15.93 o 
  -1   9  13       86.14       89.87     13.72 o 
   0   9  13       15.17       14.00      7.94 o 
   1   9  13        0.43        2.33      9.95 o 
   2   9  13        1.23       -3.71      8.98 o 
   3   9  13        3.84       10.67     14.88 o 
  -2  10  13       31.85       47.21     25.91 o 
  -1  10  13       54.17       42.44     25.70 o 
   0  10  13        5.57       14.32     12.68 o 
   1  10  13       30.59       28.54      6.70 o 
  -1  11  13       42.26      119.58     56.03 o 
   0  11  13      307.50      325.82     25.82 o 
   1  11  13        2.41        5.59      5.72 o 
  -5   0  14      338.74      362.28     39.94 o 
  -4   0  14      144.23      161.59     17.00 o 
  -3   0  14      790.04      794.25     22.11 o 
  -2   0  14      255.01      282.77     11.62 o 
  -1   0  14     1670.07     1640.74     34.61 o 
   0   0  14       60.75       36.40      4.13 o 
   1   0  14       77.87       87.03      9.52 o 
   2   0  14      238.84      228.17     18.82 o 
   3   0  14       21.02       24.73     12.21 o 
   4   0  14       46.91       59.17     11.78 o 
   5   0  14        0.19      192.13     21.36 o 
  -5   1  14       23.81        8.59      5.74 o 
  -4   1  14       87.13       90.31      7.48 o 
  -3   1  14      195.40      224.37      8.50 o 
  -2   1  14       45.95       48.53      4.19 o 
  -1   1  14      341.60      349.69     10.71 o 
   0   1  14       74.44       91.29      6.05 o 
   1   1  14       72.51       70.46      6.11 o 
   2   1  14      838.56      839.70     19.08 o 
   3   1  14     1670.09     1638.54     31.00 o 
   4   1  14        1.64        7.37      7.34 o 
   5   1  14      179.60      260.75     31.69 o 
  -5   2  14      166.88      161.73     10.69 o 
  -4   2  14      753.29      781.22     17.85 o 
  -3   2  14      573.79      549.11     13.60 o 
  -2   2  14       10.05       12.23      2.90 o 
  -1   2  14     1199.58     1228.86     29.69 o 
   0   2  14        0.53        4.93      2.14 o 
   1   2  14      207.60      190.78      6.23 o 
   2   2  14     2077.60     2024.26     27.83 o 
   3   2  14        0.21        2.92      4.00 o 
   4   2  14      674.49      695.18     26.42 o 
  -5   3  14        6.31       -1.98      9.10 o 
  -4   3  14        5.47       10.08      4.24 o 
  -3   3  14      265.67      285.23     10.38 o 
  -2   3  14       32.59       25.04      3.65 o 
  -1   3  14      531.54      556.73     12.03 o 
   0   3  14       57.38       73.02      4.71 o 
   1   3  14      640.16      714.81     12.65 o 
   2   3  14      170.76      158.93      6.62 o 
   3   3  14       29.02       30.58     14.10 o 
   4   3  14        4.89       20.73     10.86 o 
   5   3  14        0.36       13.82     18.56 o 
  -5   4  14      281.31      296.21     15.69 o 
  -4   4  14        0.88       -2.81      3.79 o 
  -3   4  14     2628.94     2620.10     41.57 o 
  -2   4  14      168.17      187.29      8.89 o 
  -1   4  14      274.64      298.15      8.95 o 
   0   4  14     3154.73     3121.11     39.11 o 
   1   4  14       68.58       62.14      4.38 o 
   2   4  14       55.10       62.89      6.03 o 
   3   4  14      100.56       90.45     11.45 o 
   4   4  14      161.52      181.34     20.44 o 
   5   4  14       84.02       99.80     23.36 o 
  -5   5  14       72.98       57.48     13.56 o 
  -4   5  14        2.58        5.72      5.81 o 
  -3   5  14        1.45       -0.87      3.23 o 
  -2   5  14      723.02      739.41     18.02 o 
  -1   5  14      489.63      498.59     12.12 o 
   0   5  14      932.90      951.92     18.20 o 
   1   5  14      270.46      299.39     10.89 o 
   2   5  14        5.66        4.75      3.89 o 
   3   5  14      204.40      206.35     15.53 o 
   4   5  14        6.38        7.30      9.66 o 
  -4   6  14        0.15       -1.00      7.81 o 
  -3   6  14        9.86       17.14      4.71 o 
  -2   6  14        0.48        1.46      3.78 o 
  -1   6  14     1199.61     1197.69     24.07 o 
   0   6  14      268.50      287.61      9.47 o 
   1   6  14       58.20       65.66      9.56 o 
   2   6  14      246.16      267.76     11.99 o 
   3   6  14       79.82       75.03     13.66 o 
   4   6  14      149.62      195.06     21.02 o 
  -4   7  14       76.22       85.14     11.73 o 
  -3   7  14      198.46      213.26     14.22 o 
  -2   7  14      368.25      382.99     13.49 o 
  -1   7  14     1356.24     1403.04     26.24 o 
   0   7  14        0.92        3.92      3.36 o 
   1   7  14      176.41      183.91      8.60 o 
   2   7  14        4.72        5.93      4.86 o 
   3   7  14       10.27       10.22     10.07 o 
   4   7  14       11.20       27.74     14.76 o 
  -4   8  14        0.57        4.52     12.12 o 
  -3   8  14      204.63      203.12     15.17 o 
  -2   8  14      282.30      273.96     15.04 o 
  -1   8  14      218.78      205.79     18.27 o 
   0   8  14      150.05      141.15     11.64 o 
   1   8  14       53.04       54.94      6.41 o 
   2   8  14      536.58      524.74     18.52 o 
   3   8  14       39.68       39.80     17.32 o 
  -3   9  14        7.31        2.63     16.63 o 
  -2   9  14      136.19      136.88     17.01 o 
  -1   9  14       24.52       35.72     11.67 o 
   0   9  14      315.75      343.93     16.37 o 
   1   9  14      365.74      374.65     25.59 o 
   2   9  14      321.31      293.30     16.69 o 
   3   9  14       21.62       11.69     40.90 o 
  -2  10  14      148.92      178.77     20.88 o 
  -1  10  14        0.31       13.36     15.37 o 
   0  10  14      248.84      278.45     20.45 o 
   1  10  14      248.02      230.27     15.83 o 
  -1  11  14       79.64       76.06     34.89 o 
   0  11  14      223.46      191.00     22.43 o 
   1  11  14      140.10      142.41     17.82 o 
  -5   1  15        4.28        4.46      5.27 o 
  -4   1  15       32.85       26.60      5.52 o 
  -3   1  15        2.32        0.73      3.19 o 
  -2   1  15      989.33      963.55     16.13 o 
  -1   1  15     1532.41     1645.53     20.88 o 
   0   1  15      378.22      331.20      8.11 o 
   1   1  15     1012.53      972.95     20.09 o 
   2   1  15     2160.57     2153.57     36.28 o 
   3   1  15     1172.98     1164.46     25.32 o 
   4   1  15        0.49       -0.92      6.43 o 
   5   1  15      632.98      834.81     84.83 o 
  -5   2  15        1.62       -4.36     10.35 o 
  -4   2  15        9.73        4.34      4.19 o 
  -3   2  15        0.10        0.58      3.08 o 
  -2   2  15      305.73      325.04      9.25 o 
  -1   2  15     1694.22     1653.52     24.13 o 
   0   2  15       20.02       15.23      2.48 o 
   1   2  15        0.93       -0.93      2.09 o 
   2   2  15      193.76      205.17     10.13 o 
   3   2  15      122.73      126.93     12.72 o 
   4   2  15        0.72        3.35      6.95 o 
  -5   3  15       24.89       10.56      8.64 o 
  -4   3  15      474.46      495.23     14.57 o 
  -3   3  15     1240.81     1320.69     22.81 o 
  -2   3  15      133.20      149.68      6.77 o 
  -1   3  15      130.05      126.78      6.38 o 
   0   3  15      190.47      171.85      6.54 o 
   1   3  15      251.26      257.59      7.06 o 
   2   3  15       19.27       27.95      5.18 o 
   3   3  15      879.87      829.10     27.63 o 
   4   3  15      725.58      725.53     27.53 o 
   5   3  15      218.11      250.29     23.53 o 
  -5   4  15       64.30       55.15      9.57 o 
  -4   4  15       31.20       24.28      7.56 o 
  -3   4  15       31.65       27.12      5.16 o 
  -2   4  15      260.54      268.80     10.66 o 
  -1   4  15       25.74       28.17      3.86 o 
   0   4  15      113.30      112.83      6.19 o 
   1   4  15       16.13       18.85      2.89 o 
   2   4  15        2.32        0.82      2.88 o 
   3   4  15        4.44       15.65      7.01 o 
   4   4  15       61.58       58.06     14.83 o 
  -5   5  15        0.06       -3.44     17.97 o 
  -4   5  15       65.79       69.49     10.14 o 
  -3   5  15       15.59       11.74      7.61 o 
  -2   5  15      476.57      497.64     14.82 o 
  -1   5  15      153.97      145.03      7.14 o 
   0   5  15      850.20      798.30     15.59 o 
   1   5  15     1381.09     1410.20     26.14 o 
   2   5  15      288.56      280.29     11.70 o 
   3   5  15      265.19      311.67     17.57 o 
   4   5  15        3.67       15.35     10.74 o 
  -4   6  15        0.67       -4.68     11.52 o 
  -3   6  15      522.81      561.79     17.10 o 
  -2   6  15        0.00        5.30      4.25 o 
  -1   6  15      157.89      152.07     10.87 o 
   0   6  15       21.06       20.51      6.50 o 
   1   6  15      792.91      782.10     19.07 o 
   2   6  15       70.58       61.95      7.36 o 
   3   6  15       13.59       24.52     10.41 o 
   4   6  15      244.29      302.79     23.89 o 
  -4   7  15       17.38       12.66      7.26 o 
  -3   7  15       71.66       62.55     12.66 o 
  -2   7  15       47.45       56.33     10.41 o 
  -1   7  15       10.00       13.01      4.77 o 
   0   7  15      126.77      144.83     11.34 o 
   1   7  15       30.15       36.88      7.68 o 
   2   7  15      231.94      240.90     11.63 o 
   3   7  15      429.90      446.44     24.24 o 
   4   7  15       61.70       83.17     15.49 o 
  -4   8  15      164.68      145.65     15.34 o 
  -3   8  15       16.18       11.34      7.03 o 
  -2   8  15       30.51       18.29      6.65 o 
  -1   8  15       49.07       55.64     13.87 o 
   0   8  15      573.38      533.54     19.18 o 
   1   8  15       10.37       13.92      4.16 o 
   2   8  15      218.82      228.35     15.42 o 
   3   8  15      212.73      238.96     20.90 o 
  -3   9  15        4.01        3.41     15.30 o 
  -2   9  15       47.96       47.21      8.94 o 
  -1   9  15        0.08        7.46      5.17 o 
   0   9  15       56.37       78.39      9.89 o 
   1   9  15        2.58       15.13     10.46 o 
   2   9  15      377.43      420.62     30.34 o 
   3   9  15       46.26       56.53     24.65 o 
  -2  10  15       20.16       32.48     17.74 o 
  -1  10  15      196.38      225.59     19.85 o 
   0  10  15       53.27       56.94     24.49 o 
   1  10  15      105.48       90.18     26.32 o 
   0  11  15        1.97        5.77      9.06 o 
  -5   0  16      424.24      437.41     22.07 o 
  -4   0  16     1249.91     1277.88     32.17 o 
  -3   0  16      715.86      718.32     33.83 o 
  -2   0  16        1.89       -3.20      3.24 o 
  -1   0  16       75.64       66.35      9.81 o 
   0   0  16      172.20      207.12     10.96 o 
   1   0  16     1649.83     1601.91     55.35 o 
   2   0  16      176.15      174.85     14.63 o 
   3   0  16     3158.94     3066.72     70.57 o 
   4   0  16      268.44      277.30     19.68 o 
  -5   1  16       28.03       28.71      6.47 o 
  -4   1  16       95.85       94.78      8.75 o 
  -3   1  16      181.77      199.26      8.36 o 
  -2   1  16      111.24      122.09      6.46 o 
  -1   1  16       52.18       44.99      3.86 o 
   0   1  16      216.18      254.99      7.33 o 
   1   1  16     1083.97     1090.80     22.38 o 
   2   1  16      229.20      205.87     10.80 o 
   3   1  16       17.15       20.62      5.81 o 
   4   1  16      242.40      229.69     17.21 o 
  -5   2  16       43.02       41.13      8.33 o 
  -4   2  16      818.15      821.49     18.87 o 
  -3   2  16       77.98       84.61      6.68 o 
  -2   2  16      346.53      351.31      9.77 o 
  -1   2  16     1482.55     1438.30     22.29 o 
   0   2  16        1.00       -1.79      1.82 o 
   1   2  16       92.49       81.34      5.13 o 
   2   2  16      139.51      118.05      8.66 o 
   3   2  16       90.97       91.79     11.49 o 
   4   2  16      345.10      340.46     19.74 o 
  -5   3  16       19.07       20.94      9.63 o 
  -4   3  16       65.95       65.90      7.62 o 
  -3   3  16      113.25      110.26      7.68 o 
  -2   3  16       65.76       53.45      5.45 o 
  -1   3  16      181.15      175.62      7.41 o 
   0   3  16      735.19      776.19     15.70 o 
   1   3  16       24.39       29.48      5.43 o 
   2   3  16      399.78      417.18     14.97 o 
   3   3  16       77.79       86.60     11.25 o 
   4   3  16      143.25      166.02     20.03 o 
  -5   4  16        7.12       -3.79      6.61 o 
  -4   4  16        1.48        0.86      5.75 o 
  -3   4  16      132.55      108.10      8.57 o 
  -2   4  16     2479.99     2442.19     40.93 o 
  -1   4  16      278.28      263.25      8.78 o 
   0   4  16      137.20      138.10      6.55 o 
   1   4  16     3176.86     3171.49     48.88 o 
   2   4  16        3.50        8.34      6.33 o 
   3   4  16       10.56       23.21      7.62 o 
   4   4  16        0.68       -5.23      9.97 o 
  -5   5  16        0.03       -9.74     22.09 o 
  -4   5  16       13.89        3.45      6.11 o 
  -3   5  16        0.76        4.73      7.43 o 
  -2   5  16      597.46      623.42     16.98 o 
  -1   5  16        5.22        8.31      3.85 o 
   0   5  16        2.53        4.39      4.63 o 
   1   5  16       57.55       44.82      8.94 o 
   2   5  16        2.42        2.80      6.16 o 
   3   5  16        4.30        2.00      9.94 o 
   4   5  16        8.68       13.02     11.21 o 
  -4   6  16      232.28      246.49     19.12 o 
  -3   6  16      116.31      144.02      9.82 o 
  -2   6  16        3.43        0.82      4.35 o 
  -1   6  16      812.97      790.37     18.65 o 
   0   6  16       41.55       43.90      6.08 o 
   1   6  16       69.42       90.76     11.48 o 
   2   6  16      811.63      743.28     19.77 o 
   4   6  16       28.31       36.77     13.07 o 
  -4   7  16       19.65       29.91      8.69 o 
  -3   7  16       33.50       20.73      7.11 o 
  -2   7  16       39.54       52.63      6.72 o 
  -1   7  16      181.19      183.72      9.78 o 
   0   7  16       48.44       63.14      7.95 o 
   1   7  16      325.11      347.74     14.14 o 
   2   7  16      200.06      197.66     20.61 o 
   3   7  16       46.40       53.43     12.10 o 
  -3   8  16      286.32      306.60     19.77 o 
  -2   8  16        3.56       -2.66      7.59 o 
  -1   8  16      320.25      337.01     15.86 o 
   0   8  16        3.01       11.07      5.57 o 
   1   8  16        7.07       10.18      8.26 o 
   2   8  16       43.44       44.04      7.61 o 
   3   8  16      229.64      278.08     21.96 o 
  -3   9  16      255.01      242.45     21.41 o 
  -2   9  16      415.69      413.05     19.32 o 
  -1   9  16       40.34       40.96     14.76 o 
   0   9  16      306.57      319.89     26.03 o 
   1   9  16       91.24      111.72     27.22 o 
   2   9  16       14.27       39.33     38.61 o 
  -2  10  16        7.54        6.10     11.08 o 
  -1  10  16        0.05       70.22     49.36 o 
   0  10  16       49.64       49.14     15.64 o 
   1  10  16      161.15      158.84     20.09 o 
  -5   1  17       83.92       88.65      9.05 o 
  -4   1  17      775.68      831.74     19.09 o 
  -3   1  17       18.45       14.88      4.10 o 
  -2   1  17      718.59      762.70     14.69 o 
  -1   1  17      205.77      215.31      7.14 o 
   0   1  17      516.25      480.66     10.46 o 
   1   1  17      478.00      484.13     14.50 o 
   2   1  17      401.62      415.54     14.47 o 
   3   1  17      489.84      453.85     15.81 o 
   4   1  17      540.92      547.25     24.08 o 
  -5   2  17       40.48       31.12      8.29 o 
  -4   2  17      153.09      151.79      9.21 o 
  -3   2  17      307.85      323.36     10.99 o 
  -2   2  17       76.13       71.36      8.44 o 
  -1   2  17       19.63       21.45      3.76 o 
   0   2  17      128.04      139.89      5.79 o 
   1   2  17       14.44        9.68      4.82 o 
   2   2  17     1123.68     1021.70     22.77 o 
   3   2  17       42.26       40.73      8.97 o 
   4   2  17      583.31      583.78     24.98 o 
   5   2  17      130.31      154.95     47.31 o 
  -5   3  17        0.20        0.59      9.84 o 
  -4   3  17        0.04       -4.77      7.74 o 
  -3   3  17      166.29      171.18     10.25 o 
  -2   3  17     1231.91     1204.80     21.65 o 
  -1   3  17     1678.49     1629.76     25.04 o 
   0   3  17     1714.14     1680.49     24.42 o 
   1   3  17      694.33      674.58     22.26 o 
   2   3  17     1990.13     1940.84     34.59 o 
   3   3  17      153.26      148.04     15.01 o 
   4   3  17      166.17      171.68     20.96 o 
  -5   4  17        0.14        4.86     13.28 o 
  -4   4  17      189.12      206.77     11.66 o 
  -3   4  17        3.26       -0.46      3.58 o 
  -2   4  17       50.03       47.45      6.00 o 
  -1   4  17        0.96       -2.09      4.51 o 
   0   4  17      507.77      518.74     11.90 o 
   1   4  17      397.17      379.01     13.05 o 
   2   4  17       14.08       12.88      7.04 o 
   3   4  17      146.96      173.13     15.27 o 
  -4   5  17      167.84      159.79     14.43 o 
  -3   5  17       19.50       27.38      5.35 o 
  -2   5  17      306.95      310.64     12.01 o 
  -1   5  17      214.51      225.38     10.02 o 
   0   5  17      583.50      588.72     17.20 o 
   1   5  17      112.66      129.28     13.04 o 
   2   5  17      694.91      668.03     25.01 o 
   3   5  17      148.22      199.29     29.19 o 
   4   5  17      320.90      311.75     24.65 o 
  -4   6  17      312.24      315.81     18.14 o 
  -3   6  17       52.94       49.17      6.76 o 
  -2   6  17      112.32      113.09      8.85 o 
  -1   6  17      103.79       86.07      7.60 o 
   0   6  17      381.53      392.05     11.08 o 
   1   6  17      154.32      170.38     14.88 o 
   2   6  17      331.40      309.67     22.78 o 
   3   6  17      822.07      854.28     68.77 o 
   4   6  17      381.63      376.95     25.23 o 
  -4   7  17      191.35      170.35     16.03 o 
  -3   7  17       91.27       83.64     10.88 o 
  -2   7  17        0.72        2.17      5.84 o 
  -1   7  17       44.91       40.40      5.97 o 
   0   7  17      545.80      536.17     18.68 o 
   1   7  17      839.49      816.97     21.75 o 
   2   7  17      134.08      197.78     21.73 o 
   3   7  17       10.23       20.85     10.40 o 
  -3   8  17        5.39       -0.62      6.26 o 
  -2   8  17        7.00        4.64      5.80 o 
  -1   8  17      198.17      198.20     12.87 o 
   0   8  17      247.55      255.11     13.98 o 
   1   8  17      103.84      128.45     10.89 o 
   2   8  17       25.59       49.91     18.51 o 
   3   8  17      688.05      737.04     40.80 o 
  -3   9  17       41.68       43.72      9.76 o 
  -2   9  17       32.04       43.59     19.40 o 
  -1   9  17       10.28       12.04      5.72 o 
   0   9  17        0.07        6.33     15.29 o 
   1   9  17        7.87       22.53     22.84 o 
   2   9  17      879.27      872.89     39.58 o 
  -2  10  17       50.11       24.62     11.34 o 
  -1  10  17        2.71       13.93      9.27 o 
   0  10  17        0.44        6.92     22.78 o 
   1  10  17      131.86      135.35     23.71 o 
  -5   0  18      501.46      535.37     24.71 o 
  -4   0  18       66.43       89.68     14.34 o 
  -3   0  18      200.81      196.12     12.46 o 
  -2   0  18     2621.23     2621.48     45.66 o 
  -1   0  18      121.05      110.25      8.29 o 
   0   0  18        8.47        2.21      6.20 o 
   1   0  18        2.28        2.71      6.35 o 
   2   0  18      369.51      360.56     19.64 o 
   3   0  18     2706.49     2536.44     62.84 o 
   4   0  18       70.02       98.53     26.42 o 
  -5   1  18      111.94      103.54     12.06 o 
  -4   1  18      244.03      239.23     10.91 o 
  -3   1  18      503.21      517.01     13.36 o 
  -2   1  18      636.79      628.48     13.39 o 
  -1   1  18      259.00      254.40      9.50 o 
   0   1  18       22.23       28.83      3.78 o 
   1   1  18       31.61       34.00      6.05 o 
   2   1  18      387.51      365.33     14.29 o 
   3   1  18       60.99       79.06     10.03 o 
   4   1  18        4.83       22.11     10.87 o 
  -5   2  18      116.39      101.29      9.14 o 
  -4   2  18      175.03      183.67      9.88 o 
  -3   2  18      213.71      212.49      9.45 o 
  -2   2  18      391.86      403.26     10.87 o 
  -1   2  18      579.06      516.91     16.22 o 
   0   2  18     1933.75     1850.94     26.25 o 
   1   2  18      606.59      577.86     16.21 o 
   2   2  18      379.58      347.03     13.45 o 
   3   2  18      275.15      277.88     17.64 o 
   4   2  18       70.86       80.39     15.14 o 
  -5   3  18        4.80       -1.03      5.80 o 
  -4   3  18       33.58       23.44      8.91 o 
  -3   3  18        2.39        4.76      3.70 o 
  -2   3  18        2.34       -1.90      3.40 o 
  -1   3  18       68.82       60.90      6.95 o 
   0   3  18      355.79      336.44      9.18 o 
   1   3  18      160.29      147.31      9.32 o 
   2   3  18       94.45      123.19     13.14 o 
   3   3  18       28.78       18.01      8.13 o 
  -5   4  18       51.56       56.97     10.75 o 
  -4   4  18      130.02      121.21     10.00 o 
  -3   4  18        1.47        0.83      9.72 o 
  -2   4  18      299.22      275.95     12.99 o 
  -1   4  18       44.92       43.80      4.77 o 
   0   4  18       70.69       74.42      5.56 o 
   1   4  18     1955.41     1823.48     33.21 o 
   2   4  18      171.64      188.14     16.92 o 
   3   4  18       17.67       19.10     10.22 o 
  -4   5  18        7.81       10.15      6.71 o 
  -3   5  18       25.96       19.75      5.25 o 
  -2   5  18       33.21       31.15      6.50 o 
  -1   5  18      210.19      206.01      9.69 o 
   0   5  18      202.74      207.35      8.17 o 
   1   5  18      245.86      259.98     16.29 o 
   2   5  18      172.54      175.01     16.16 o 
   3   5  18        0.00       15.41      8.13 o 
   4   5  18        2.49       -4.39     19.28 o 
  -4   6  18       37.53       43.25      9.62 o 
  -3   6  18       55.28       64.85      7.88 o 
  -2   6  18      231.58      235.77     11.11 o 
  -1   6  18       41.25       36.27      7.32 o 
   0   6  18     1067.24     1077.76     23.36 o 
   1   6  18      254.40      232.79     16.45 o 
   2   6  18       23.07       34.99      9.49 o 
   3   6  18      605.39      589.66     30.84 o 
   4   6  18       26.13       82.78     23.41 o 
  -4   7  18       27.97       18.63     16.31 o 
  -3   7  18      184.69      187.09     20.67 o 
  -2   7  18       51.05       42.03      6.29 o 
  -1   7  18       29.81       35.65      7.80 o 
   0   7  18      155.80      164.65     11.58 o 
   1   7  18        5.51       11.81      5.34 o 
   2   7  18       36.51       71.07     14.90 o 
   3   7  18       85.67      103.45     15.54 o 
  -3   8  18        8.00        1.57      6.18 o 
  -2   8  18       57.01       56.13      9.64 o 
  -1   8  18       42.73       51.45      9.59 o 
   0   8  18        2.64       10.98      5.13 o 
   1   8  18        4.59       27.31     16.83 o 
   2   8  18        0.02       29.71     13.04 o 
   3   8  18       60.85       66.33     18.01 o 
  -2   9  18      105.67       92.23     40.27 o 
  -1   9  18       20.99       35.84      8.94 o 
   0   9  18      139.45      155.44     13.27 o 
   1   9  18      170.18      149.46     30.88 o 
  -1  10  18       46.09       40.10     26.56 o 
   0  10  18       33.19       64.45     35.04 o 
   1  10  18       60.42       99.68     20.50 o 
  -5   1  19      261.20      277.97     13.55 o 
  -4   1  19        1.16        1.30      4.36 o 
  -3   1  19      972.03     1003.83     18.88 o 
  -2   1  19      172.60      183.49      8.06 o 
  -1   1  19      683.30      622.66     12.31 o 
   0   1  19       59.07       52.55      6.83 o 
   1   1  19     1155.76     1157.01     24.56 o 
   2   1  19       63.62       75.06      7.90 o 
   3   1  19       77.22       83.79      8.95 o 
   4   1  19       19.03       36.34     10.21 o 
  -5   2  19      276.46      281.60     19.91 o 
  -4   2  19       73.99       76.88      9.12 o 
  -3   2  19      321.12      320.73     11.22 o 
  -2   2  19        2.22        4.08      3.32 o 
  -1   2  19      290.46      300.75      9.73 o 
   0   2  19      210.85      219.83     10.88 o 
   1   2  19       37.83       37.63      6.18 o 
   2   2  19      100.79      114.60      9.81 o 
   3   2  19      398.57      368.58     19.81 o 
   4   2  19       16.05       17.67     16.83 o 
  -5   3  19      159.63      162.78     11.54 o 
  -4   3  19      109.16      104.82      8.72 o 
  -3   3  19      264.42      271.82     10.77 o 
  -2   3  19       17.66       16.45      4.16 o 
  -1   3  19     1146.85     1102.82     19.91 o 
   0   3  19      110.42      116.51      8.46 o 
   1   3  19       88.70      102.58      8.62 o 
   2   3  19      156.90      162.10     14.98 o 
   3   3  19      691.45      631.76     25.26 o 
   4   3  19       82.27       94.00     16.87 o 
  -4   4  19       10.58        6.43     11.11 o 
  -3   4  19      137.91      139.52     10.08 o 
  -2   4  19       29.61       30.97      5.12 o 
  -1   4  19      100.29       84.20      6.23 o 
   0   4  19      311.01      288.27     12.38 o 
   1   4  19      162.65      140.52      9.12 o 
   2   4  19      486.01      498.54     22.21 o 
   3   4  19      301.18      319.72     19.08 o 
  -4   5  19        2.31        5.10      4.95 o 
  -3   5  19      248.35      266.87     17.18 o 
  -2   5  19       92.11       90.63     11.58 o 
  -1   5  19      451.73      459.62     14.01 o 
   0   5  19     1382.24     1371.03     33.13 o 
   1   5  19      823.83      849.24     28.04 o 
   2   5  19       24.56       29.33      9.06 o 
   3   5  19      494.76      508.54     26.85 o 
   4   5  19       36.91       60.38     25.32 o 
  -4   6  19        2.12        0.04      6.50 o 
  -3   6  19       87.88       77.75     15.52 o 
  -2   6  19       56.63       64.62      7.29 o 
  -1   6  19       60.71       60.88      6.64 o 
   0   6  19        1.89        9.93      5.91 o 
   1   6  19        0.40        7.47      6.61 o 
   2   6  19      449.19      444.19     21.94 o 
   3   6  19        6.88       24.86     12.29 o 
  -4   7  19       10.40       -1.00     20.28 o 
  -3   7  19      297.59      304.34     26.54 o 
  -2   7  19       63.22       53.77      7.11 o 
  -1   7  19       29.39       31.82      5.78 o 
   0   7  19      399.71      374.47     59.87 o 
   1   7  19     1511.43     1489.63     31.49 o 
   2   7  19       33.05       59.22     18.88 o 
   3   7  19        7.29       21.36     15.84 o 
  -3   8  19       69.67       36.73      8.93 o 
  -2   8  19       61.43       64.81      9.35 o 
  -1   8  19      247.28      257.44     14.66 o 
   0   8  19      137.74      125.50     17.23 o 
   1   8  19       63.97       72.57     12.09 o 
   2   8  19      107.81      276.97     26.49 o 
  -2   9  19       28.93       40.91     21.32 o 
  -1   9  19      568.37      598.89     22.23 o 
   0   9  19        4.02       54.81     34.22 o 
   1   9  19        6.09       35.89     31.76 o 
  -1  10  19       56.31      124.75     51.83 o 
   0  10  19       31.88       59.75     61.56 o 
   1  10  19        0.03        1.36      7.35 o 
  -5   0  20       47.74       66.02     18.62 o 
  -4   0  20      329.26      288.65     25.39 o 
  -3   0  20      163.95      174.09     12.87 o 
  -2   0  20     2451.58     2383.58     58.03 o 
  -1   0  20     1381.43     1359.54     27.94 o 
   0   0  20     2184.11     2052.95     97.58 o 
   1   0  20     1666.57     1590.37     43.82 o 
   2   0  20       14.12       12.56      7.47 o 
   3   0  20      115.85      115.82     15.00 o 
   4   0  20      817.67      813.79     62.73 o 
  -5   1  20       67.40       74.49      9.03 o 
  -4   1  20      145.66      125.30      9.17 o 
  -3   1  20      187.96      219.37     11.42 o 
  -2   1  20      273.68      288.52      9.76 o 
  -1   1  20      106.41      102.94      6.05 o 
   0   1  20       47.45       39.90      6.33 o 
   1   1  20      503.46      518.55     16.19 o 
   2   1  20      434.96      394.18     14.69 o 
   3   1  20        0.05        7.82      5.46 o 
   4   1  20      112.16      136.82     21.52 o 
  -5   2  20       44.18       48.50      8.64 o 
  -4   2  20        1.51       -5.87      5.21 o 
  -3   2  20      791.36      816.09     21.42 o 
  -2   2  20        0.09       -3.13      3.19 o 
  -1   2  20        0.09       -1.51      4.02 o 
   0   2  20      756.44      736.16     19.35 o 
   1   2  20       22.45       14.72      5.58 o 
   2   2  20      746.94      705.71     19.44 o 
   3   2  20      465.91      435.51     21.49 o 
   4   2  20      462.35      513.65     35.60 o 
  -5   3  20        0.07       -7.56      7.44 o 
  -4   3  20       23.87       33.23      6.14 o 
  -3   3  20        0.03        5.11      6.29 o 
  -2   3  20       12.05       13.30      8.55 o 
  -1   3  20      253.93      252.47      9.14 o 
   0   3  20        0.24       -6.14      4.59 o 
   1   3  20      541.48      497.93     15.74 o 
   2   3  20       16.46       15.08      7.42 o 
   3   3  20        2.90        5.00      7.47 o 
   4   3  20      136.23      157.39     20.78 o 
  -4   4  20      136.33      145.93     15.19 o 
  -3   4  20      270.82      276.74     12.44 o 
  -2   4  20      267.89      266.57     11.49 o 
  -1   4  20      228.73      217.79      8.61 o 
   0   4  20      747.58      709.13     19.16 o 
   1   4  20      292.74      278.35     11.75 o 
   2   4  20     2840.51     2671.91     59.81 o 
   3   4  20      802.70      750.64     28.56 o 
  -4   5  20        3.69        8.04      5.38 o 
  -3   5  20        0.92        6.30      4.43 o 
  -2   5  20        0.02        1.79      3.69 o 
  -1   5  20      505.04      493.83     14.46 o 
   0   5  20      375.66      359.23     13.45 o 
   1   5  20        7.93        7.99      6.52 o 
   2   5  20      228.99      209.68     17.57 o 
   3   5  20        0.68        7.81     10.13 o 
   4   5  20      162.35      182.32     39.67 o 
  -4   6  20        0.60        4.48      7.10 o 
  -3   6  20        0.15        7.75      6.83 o 
  -2   6  20       14.09       19.72      6.00 o 
  -1   6  20       25.98       24.26      5.01 o 
   0   6  20      133.88      150.12     12.96 o 
   1   6  20       44.82       37.04      9.09 o 
   2   6  20       44.34       67.30     15.70 o 
   3   6  20      104.75      138.66     19.46 o 
  -3   7  20        3.01        3.91      6.94 o 
  -2   7  20      163.89      176.93     11.10 o 
  -1   7  20      331.26      328.35     12.99 o 
   0   7  20      113.52      120.35     16.57 o 
   1   7  20        3.55       16.15      7.69 o 
   2   7  20       34.86       57.55     27.56 o 
   3   7  20       14.12       55.21     28.29 o 
  -3   8  20       67.13       64.95     11.13 o 
  -2   8  20      159.99      154.25     11.50 o 
  -1   8  20      121.98      104.15     27.42 o 
   0   8  20      217.91      239.21     31.95 o 
   1   8  20       55.33       79.35     24.51 o 
  -2   9  20      100.38       95.80     16.58 o 
  -1   9  20        0.07        5.88      6.57 o 
   0   9  20       11.79       81.59     35.55 o 
   1   9  20      257.07      257.63     26.80 o 
   0  10  20       77.50      218.99     46.20 o 
  -5   1  21        8.70        1.15      7.25 o 
  -4   1  21      242.03      255.46     11.71 o 
  -3   1  21      196.33      215.09      9.43 o 
  -2   1  21     1343.44     1299.56     22.76 o 
  -1   1  21        4.60        2.08      3.39 o 
   0   1  21      218.00      230.78     11.70 o 
   1   1  21       12.07       19.97      5.91 o 
   2   1  21      331.55      308.83     13.44 o 
   3   1  21       30.93       26.87      6.69 o 
   4   1  21       31.90       53.73     10.82 o 
  -5   2  21       98.78       83.83      9.57 o 
  -4   2  21       72.11       75.09      7.95 o 
  -3   2  21       68.19       67.20      6.74 o 
  -2   2  21      430.00      435.54     11.87 o 
  -1   2  21       21.81       20.26      5.58 o 
   0   2  21      750.56      739.28     19.87 o 
   1   2  21     1699.59     1553.95     30.49 o 
   2   2  21     2085.05     1999.44     37.67 o 
   3   2  21       86.23       75.54     11.63 o 
   4   2  21       31.04       46.52     13.45 o 
  -4   3  21      351.39      401.86     17.02 o 
  -3   3  21       52.03       51.05      8.35 o 
  -2   3  21       23.31       19.46      4.84 o 
  -1   3  21      346.39      348.85     11.32 o 
   0   3  21      638.75      595.87     17.49 o 
   1   3  21      100.92       97.08      8.61 o 
   2   3  21      119.81      133.85     14.35 o 
   3   3  21       66.60       95.91     14.77 o 
   4   3  21       35.56       40.95     14.75 o 
  -4   4  21      129.88      133.18     11.22 o 
  -3   4  21       78.69       79.01      8.13 o 
  -2   4  21       15.14        8.16      4.36 o 
  -1   4  21       48.99       56.82      5.40 o 
   0   4  21       95.06       80.09      8.14 o 
   1   4  21      103.91      115.23      8.63 o 
   2   4  21        5.63       11.39      7.78 o 
   3   4  21       98.58       96.14     16.79 o 
  -4   5  21      217.07      241.32     13.67 o 
  -3   5  21       28.58       26.14      6.12 o 
  -2   5  21       77.79       82.43      8.06 o 
  -1   5  21       18.41       17.58      4.26 o 
   0   5  21      757.86      684.48     19.13 o 
   1   5  21       80.09       86.95     11.67 o 
   2   5  21       27.96       30.64      9.36 o 
   3   5  21      528.62      577.39     53.97 o 
  -4   6  21       25.00       19.76      9.87 o 
  -3   6  21       69.36       55.33      7.70 o 
  -2   6  21       60.55       69.40      8.46 o 
  -1   6  21      237.89      222.08     10.60 o 
   0   6  21     1495.82     1476.10     38.82 o 
   1   6  21       25.26       33.90      9.11 o 
   2   6  21       91.32      151.56     34.89 o 
   3   6  21      177.34      198.22     22.55 o 
  -3   7  21       14.14       16.15     11.58 o 
  -2   7  21      529.95      572.17     17.99 o 
  -1   7  21       61.13       54.68      6.94 o 
   0   7  21       24.36       39.46     16.56 o 
   1   7  21      113.08      219.11     20.85 o 
   2   7  21      408.66      487.54     38.33 o 
   3   7  21       12.79      109.94     40.57 o 
  -3   8  21       16.34       18.14      8.13 o 
  -2   8  21        0.49        9.99      5.31 o 
  -1   8  21      176.25      210.91     14.18 o 
   0   8  21       26.06       57.66     31.87 o 
   1   8  21       98.62      135.48     35.36 o 
   2   8  21       60.80      311.60     23.73 o 
  -2   9  21       26.96      184.24     61.77 o 
  -1   9  21      159.27      180.72     23.88 o 
   0   9  21      210.77      217.13     47.72 o 
   1   9  21       62.42      119.90     47.62 o 
  -5   0  22       59.51       66.19     12.82 o 
  -4   0  22      384.40      406.50     20.63 o 
  -3   0  22       92.47       83.48     26.19 o 
  -2   0  22       53.00       41.88      7.38 o 
  -1   0  22     2455.40     2379.75     42.48 o 
   0   0  22      692.59      682.03     27.09 o 
   1   0  22       10.86       18.22      8.36 o 
   2   0  22     1464.17     1358.97     41.58 o 
   3   0  22      515.85      514.52     25.86 o 
   4   0  22      858.92      780.36     63.37 o 
  -5   1  22        4.92       -5.71      9.13 o 
  -4   1  22       31.41       27.08      7.21 o 
  -3   1  22        0.42        4.63      4.64 o 
  -2   1  22      173.63      165.25      7.98 o 
  -1   1  22       62.75       61.41      5.39 o 
   0   1  22      609.98      598.23     18.16 o 
   1   1  22      221.43      233.22     12.07 o 
   2   1  22       10.47       14.41      5.67 o 
   3   1  22      291.23      270.86     17.59 o 
   4   1  22       20.24       53.42     17.68 o 
  -4   2  22       22.79        6.55      9.45 o 
  -3   2  22      952.12      973.83     20.29 o 
  -2   2  22      142.87      154.76      8.43 o 
  -1   2  22     1466.80     1444.98     24.39 o 
   0   2  22     1564.94     1510.26     30.87 o 
   1   2  22      846.60      741.55     20.08 o 
   2   2  22      946.06      890.76     22.87 o 
   3   2  22       62.47       78.09     15.30 o 
   4   2  22      226.56      233.18     24.29 o 
  -4   3  22      139.08      131.72      9.89 o 
  -3   3  22       19.60        9.79      4.52 o 
  -2   3  22       21.98       36.58      5.74 o 
  -1   3  22      201.49      195.93      8.51 o 
   0   3  22       17.09       15.04      5.03 o 
   1   3  22       22.22       16.15      5.22 o 
   2   3  22       86.22       79.58     16.34 o 
   3   3  22      145.39      164.74     16.02 o 
   4   3  22      149.22      143.40     24.63 o 
  -4   4  22       34.97       24.77      7.70 o 
  -3   4  22       93.86       90.80      8.87 o 
  -2   4  22        1.94        3.64      4.06 o 
  -1   4  22       31.08       30.40      4.16 o 
   0   4  22        0.00       -2.21      4.05 o 
   1   4  22      837.04      797.40     28.00 o 
   2   4  22      514.24      502.18     23.48 o 
   3   4  22      282.47      329.06     35.30 o 
   4   4  22      427.02      460.20     30.26 o 
  -4   5  22        9.16       12.00      6.25 o 
  -3   5  22       47.23       56.97      7.60 o 
  -2   5  22      242.40      250.20     11.75 o 
  -1   5  22       68.07       65.90      6.52 o 
   0   5  22       42.32       54.68      6.97 o 
   1   5  22      302.30      272.75     17.56 o 
   2   5  22       10.68       13.65     11.64 o 
   3   5  22        5.52       53.80     22.24 o 
  -3   6  22      283.77      299.33     16.10 o 
  -2   6  22      103.07       95.16      8.80 o 
  -1   6  22      296.50      297.40     19.83 o 
   0   6  22        0.83       10.08      8.05 o 
   1   6  22      478.16      477.38     30.34 o 
   2   6  22      280.01      310.42     33.13 o 
   3   6  22      121.53      115.87     18.93 o 
  -3   7  22       50.17       66.01     16.32 o 
  -2   7  22      100.56       90.77      8.96 o 
  -1   7  22      156.19      167.71     19.28 o 
   0   7  22      229.03      259.84     21.29 o 
   1   7  22        2.38       19.69     18.12 o 
   2   7  22       14.44      206.09     17.88 o 
  -2   8  22        8.19       18.42      7.05 o 
  -1   8  22      736.14      839.94     36.30 o 
   0   8  22      151.75      176.40     20.31 o 
   1   8  22        0.06       14.42     38.65 o 
  -1   9  22       14.54       39.21     20.50 o 
   0   9  22      196.53      216.11     45.22 o 
   1   9  22      161.05      160.69     25.20 o 
  -4   1  23       20.27       15.67      8.74 o 
  -3   1  23      298.97      298.00     15.99 o 
  -2   1  23       25.14       24.33      5.14 o 
  -1   1  23       52.12       45.83      5.59 o 
   0   1  23       14.87       28.55      6.16 o 
   1   1  23      145.10      156.86     10.95 o 
   2   1  23       52.23       53.49      7.82 o 
   3   1  23        0.02        3.77      6.65 o 
   4   1  23      372.70      457.70     33.29 o 
  -4   2  23       71.41       59.72     12.13 o 
  -3   2  23        1.88       -5.20      7.78 o 
  -2   2  23      277.86      294.07     10.21 o 
  -1   2  23      192.61      164.23     12.24 o 
   0   2  23       56.34       78.27      8.35 o 
   1   2  23      614.41      548.06     17.42 o 
   2   2  23       56.61       49.69      7.61 o 
   3   2  23       12.19       27.28      8.79 o 
   4   2  23       13.70       21.85     12.48 o 
  -4   3  23       56.07       41.43      6.89 o 
  -3   3  23      105.00       95.65     10.06 o 
  -2   3  23       42.80       48.74      6.30 o 
  -1   3  23      793.13      752.68     20.84 o 
   0   3  23      327.84      275.04     12.52 o 
   1   3  23       12.12        6.78      4.60 o 
   2   3  23      657.23      636.41     27.50 o 
   3   3  23       15.07       35.60     11.11 o 
   4   3  23       96.79      133.74     45.36 o 
  -4   4  23        0.04        5.55      6.15 o 
  -3   4  23      356.32      376.64     15.05 o 
  -2   4  23        0.15       -0.05      6.03 o 
  -1   4  23        3.27        8.98      6.12 o 
   0   4  23       93.25       94.11      9.08 o 
   1   4  23     1039.95      957.05     31.12 o 
   2   4  23        1.44        4.73      7.57 o 
   3   4  23      257.65      304.76     33.25 o 
  -4   5  23       54.63       56.87     11.26 o 
  -3   5  23       53.11       49.72      8.21 o 
  -2   5  23        0.98        6.11      4.30 o 
  -1   5  23       13.46       20.65      6.66 o 
   0   5  23        1.60        7.83      4.51 o 
   1   5  23      128.22      141.62     15.73 o 
   2   5  23       51.72       90.77     13.53 o 
   3   5  23      173.24      213.81     35.94 o 
  -3   6  23        1.23        7.65      4.84 o 
  -2   6  23       76.37       77.75      8.31 o 
  -1   6  23       79.75       78.92     17.10 o 
   0   6  23        1.71       -2.52      7.93 o 
   1   6  23      158.06      184.57     16.10 o 
   2   6  23       55.98       98.10     15.56 o 
   3   6  23       19.12       66.76     43.38 o 
  -3   7  23       23.82       21.89      8.16 o 
  -2   7  23       10.01       17.66      8.41 o 
  -1   7  23       15.11       55.56     38.00 o 
   0   7  23       23.62       89.43     33.92 o 
   1   7  23        7.74       26.90     17.00 o 
   2   7  23      587.23      797.50     38.64 o 
  -2   8  23       41.66       48.50     15.29 o 
  -1   8  23      425.70      482.59     36.85 o 
   0   8  23        0.57       45.57     30.98 o 
   1   8  23      124.66      153.43     24.94 o 
   2   8  23       21.93      501.86     75.23 o 
  -1   9  23        0.78       34.49     26.29 o 
   0   9  23      152.25      194.15     70.85 o 
  -4   0  24      258.03      258.02     39.65 o 
  -3   0  24        4.44        6.45      9.30 o 
  -2   0  24      235.35      223.32     13.23 o 
  -1   0  24      874.90      817.89     31.50 o 
   0   0  24     3129.24     2762.81     66.90 o 
   1   0  24     3633.55     3365.56     78.97 o 
   2   0  24       80.26       80.22     12.70 o 
   3   0  24      451.80      397.78     23.58 o 
   4   0  24      165.67      241.30     34.13 o 
  -4   1  24       16.69       25.04     11.67 o 
  -3   1  24      527.33      545.44     15.37 o 
  -2   1  24       45.66       34.48      5.15 o 
  -1   1  24        1.68        1.90      4.36 o 
   0   1  24       57.31       70.35      8.30 o 
   1   1  24      432.60      426.17     15.88 o 
   2   1  24      140.12      158.32     11.44 o 
   3   1  24       39.45       65.55     11.66 o 
   4   1  24       13.38       60.12     24.33 o 
  -4   2  24        0.15        3.23      5.43 o 
  -3   2  24       94.59       84.94      7.68 o 
  -2   2  24      239.78      234.35     13.19 o 
  -1   2  24      377.10      336.71     14.46 o 
   0   2  24        4.92       11.43      5.23 o 
   1   2  24     1375.20     1250.11     31.44 o 
   2   2  24      188.36      219.68     12.77 o 
   3   2  24      717.05      677.48     27.99 o 
  -4   3  24        1.21        5.45      7.51 o 
  -3   3  24      105.94      122.24     11.71 o 
  -2   3  24        1.46        4.65      4.09 o 
  -1   3  24       20.20       41.06      6.61 o 
   0   3  24       65.06       45.88      7.31 o 
   1   3  24        2.56       12.37      4.93 o 
   2   3  24       56.42       58.05     11.24 o 
   3   3  24      103.78       88.01     16.51 o 
  -4   4  24      443.26      503.51     40.96 o 
  -3   4  24       96.53       96.90     11.26 o 
  -2   4  24      736.68      724.81     23.50 o 
  -1   4  24     1662.53     1490.79     31.50 o 
   0   4  24       26.24       13.29      5.37 o 
   1   4  24      266.79      263.44     17.31 o 
   2   4  24       44.69       35.28     11.82 o 
   3   4  24      274.60      310.48     25.53 o 
  -4   5  24       11.40       13.70     13.79 o 
  -3   5  24        0.38        6.59      5.99 o 
  -2   5  24       74.93       59.51      7.48 o 
  -1   5  24      494.25      521.53     27.39 o 
   0   5  24       39.82       34.79      6.56 o 
   1   5  24      140.84      140.01     19.02 o 
   2   5  24       80.91      113.49     14.56 o 
   3   5  24       13.51       46.71     17.95 o 
  -3   6  24        0.58        4.96      5.02 o 
  -2   6  24      188.60      219.86     18.17 o 
  -1   6  24      113.04      120.36     12.33 o 
   0   6  24      392.63      370.48     27.60 o 
   1   6  24      454.00      466.33     28.29 o 
   2   6  24      117.64      223.36     20.84 o 
  -3   7  24      322.31      358.40     22.41 o 
  -2   7  24       12.19       16.63     11.54 o 
  -1   7  24      292.40      286.81     22.41 o 
   0   7  24       29.35       38.45     13.18 o 
   2   7  24       30.84      249.85     30.78 o 
  -2   8  24       43.11       51.70     12.88 o 
  -1   8  24        0.26       78.80     41.95 o 
   0   8  24      377.77      413.28     58.25 o 
   1   8  24      104.97      109.56     21.19 o 
  -4   1  25        6.25        0.67      5.50 o 
  -3   1  25       12.58       10.33      5.09 o 
  -2   1  25      474.76      402.04     25.10 o 
  -1   1  25      463.99      443.15     16.39 o 
   0   1  25       19.42       21.43      6.24 o 
   1   1  25      757.16      669.91     20.00 o 
   2   1  25      212.11      228.91     12.83 o 
   3   1  25      154.13      166.81     17.05 o 
  -4   2  25       21.51       20.26     17.61 o 
  -3   2  25        0.02        2.51     10.01 o 
  -2   2  25       99.14      106.78      8.25 o 
  -1   2  25      405.04      401.65     18.46 o 
   0   2  25        5.34        8.34      5.23 o 
   1   2  25       13.43       18.59      5.75 o 
   2   2  25       64.85       74.78     11.93 o 
   3   2  25        0.69       24.84      8.72 o 
  -4   3  25      279.96      310.63     15.85 o 
  -3   3  25       68.81       67.12     11.16 o 
  -2   3  25      170.22      168.21     11.06 o 
  -1   3  25        6.15       13.95      5.09 o 
   0   3  25      123.06      108.13      9.81 o 
   1   3  25       50.09       58.57      7.80 o 
   2   3  25       51.83       82.34     13.15 o 
   3   3  25      403.73      435.11     29.40 o 
  -4   4  25        1.70        8.80     11.72 o 
  -3   4  25        6.34       13.77     12.05 o 
  -2   4  25      215.57      215.39     11.33 o 
  -1   4  25       91.59       93.94     10.45 o 
   0   4  25      132.92      161.07     10.84 o 
   1   4  25       94.90       82.82     12.56 o 
   2   4  25        7.29       14.77     14.51 o 
   3   4  25      181.26      257.60     40.95 o 
  -3   5  25       49.85       48.74      7.61 o 
  -2   5  25        0.30       16.01      5.13 o 
  -1   5  25       40.17       42.92      8.34 o 
   0   5  25        0.46       10.42      7.31 o 
   1   5  25      533.47      517.26     23.63 o 
   2   5  25        2.13       30.48     16.56 o 
   3   5  25      210.81      271.17     40.87 o 
  -3   6  25       89.04       82.20     16.19 o 
  -2   6  25      155.46      155.14     14.19 o 
  -1   6  25       90.11       94.18     16.09 o 
   0   6  25      433.08      415.49     50.59 o 
   1   6  25        9.83       33.57     24.01 o 
   2   6  25       97.71      266.69     22.93 o 
  -2   7  25        9.27       23.18     18.20 o 
  -1   7  25       45.60       67.24     27.26 o 
   0   7  25       82.07       83.60     15.83 o 
   1   7  25        1.22       19.34     23.29 o 
   2   7  25      664.81     1011.24     43.21 o 
  -1   8  25       32.47       48.86     26.18 o 
   0   8  25       44.79       75.76     15.13 o 
   1   8  25      175.25      150.76     24.31 o 
  -4   0  26      108.85      132.78     29.64 o 
  -3   0  26        0.38       -3.32     15.77 o 
  -2   0  26      304.99      245.02     21.61 o 
  -1   0  26       77.04       67.34     23.00 o 
   0   0  26     1270.75     1170.55     77.38 o 
   1   0  26        0.08       12.79     10.70 o 
   2   0  26      419.75      446.93     24.20 o 
   3   0  26      230.12      267.57     20.36 o 
  -4   1  26        7.91       -4.75      5.21 o 
  -3   1  26      153.69      143.98      9.62 o 
  -2   1  26       68.09       68.54      6.45 o 
  -1   1  26       81.79       70.19      9.50 o 
   0   1  26      376.42      333.61     14.66 o 
   1   1  26       12.71       27.77      6.49 o 
   2   1  26      163.10      141.95     11.91 o 
   3   1  26        6.55       29.30      9.55 o 
  -4   2  26       82.57       85.69     16.43 o 
  -3   2  26       43.62       42.03      9.88 o 
  -2   2  26      634.94      618.60     17.16 o 
  -1   2  26      410.19      394.36     17.37 o 
   0   2  26     1088.07     1039.37     35.40 o 
   1   2  26       32.08       40.95      7.22 o 
   2   2  26      306.34      294.50     18.87 o 
   3   2  26       99.56      113.97     16.02 o 
  -4   3  26      258.47      260.72     29.70 o 
  -3   3  26       22.11       17.86      7.98 o 
  -2   3  26      134.76      135.96     22.70 o 
  -1   3  26       19.13       25.74      5.98 o 
   0   3  26      268.03      271.55     13.93 o 
   1   3  26      107.36      115.15     10.57 o 
   2   3  26        1.00       14.10      7.77 o 
   3   3  26      149.31      194.99     28.15 o 
  -3   4  26      531.26      587.95     28.79 o 
  -2   4  26      516.82      512.96     21.46 o 
  -1   4  26        4.31       15.66      6.49 o 
   0   4  26     1092.96     1023.28     25.94 o 
   1   4  26       36.28       61.62     12.27 o 
   2   4  26      523.23      533.09     25.22 o 
   3   4  26        1.67       57.61     22.97 o 
  -3   5  26       16.05       20.10      7.71 o 
  -2   5  26      161.54      153.00     17.65 o 
  -1   5  26       75.54       62.92     13.75 o 
   0   5  26        9.90       30.88     15.58 o 
   1   5  26      278.02      310.08     23.54 o 
   2   5  26       10.60       54.22     19.77 o 
  -3   6  26      230.65      225.63     22.83 o 
  -2   6  26      731.66      747.87     34.77 o 
  -1   6  26       10.33       18.27     16.87 o 
   0   6  26       62.56       51.69     13.32 o 
   1   6  26        0.56       50.30     26.57 o 
   2   6  26       44.88      301.21     25.05 o 
  -2   7  26      442.00      480.01     48.06 o 
  -1   7  26       13.10       41.07     18.09 o 
   0   7  26      109.80      192.72     43.13 o 
   1   7  26        8.44       24.46     30.74 o 
  -1   8  26      464.51      494.60     90.97 o 
   0   8  26      323.32      344.97     77.01 o 
  -4   1  27       57.62       45.73      9.99 o 
  -3   1  27        0.86       -4.00     10.33 o 
  -2   1  27      303.04      328.29     31.77 o 
  -1   1  27        0.23        3.07      4.63 o 
   0   1  27      658.17      630.82     25.45 o 
   1   1  27      415.20      406.73     16.30 o 
   2   1  27       71.64       60.46      8.49 o 
   3   1  27      602.04      560.38     25.83 o 
  -4   2  27      116.67      118.73     14.01 o 
  -3   2  27        4.41        2.85      5.53 o 
  -2   2  27        0.54       11.44      5.93 o 
  -1   2  27        6.00       17.66      5.63 o 
   0   2  27       95.02      114.10     11.52 o 
   1   2  27        1.10        7.07      5.32 o 
   2   2  27      203.70      238.37     18.55 o 
   3   2  27        3.11       27.43     14.51 o 
  -3   3  27        0.47        2.59      8.95 o 
  -2   3  27      128.55      136.23     13.25 o 
  -1   3  27      163.55      178.37     13.24 o 
   0   3  27      277.11      242.98     12.93 o 
   1   3  27       72.23      105.80     10.69 o 
   2   3  27      210.10      218.14     17.74 o 
   3   3  27      330.89      410.71     50.46 o 
  -3   4  27       27.08       37.91     10.56 o 
  -2   4  27      141.29      111.28     28.15 o 
  -1   4  27       25.06       25.08      7.29 o 
   0   4  27        5.14       18.41      5.67 o 
   1   4  27        0.08       24.12      7.97 o 
   2   4  27       11.32       72.85     15.85 o 
  -3   5  27       82.84       79.94      9.18 o 
  -2   5  27       35.55       32.48      8.78 o 
  -1   5  27       56.04       71.18     14.44 o 
   0   5  27        0.97       33.00     24.93 o 
   1   5  27      465.06      475.29     34.42 o 
   2   5  27       75.44      263.34     22.48 o 
  -2   6  27        2.65       20.98     10.26 o 
  -1   6  27       76.64       73.02     14.45 o 
   0   6  27      225.71      267.77     22.81 o 
   2   6  27      246.60      548.18     29.65 o 
  -2   7  27       26.87       46.50     25.77 o 
  -1   7  27       40.76      105.67     41.45 o 
   0   7  27      237.33      232.64     43.66 o 
   1   7  27        0.70       29.24     21.33 o 
  -4   0  28        6.36      -14.18     21.86 o 
  -3   0  28      278.25      219.34     16.63 o 
  -2   0  28       28.91       49.34     11.04 o 
  -1   0  28      139.60      135.26     50.70 o 
   0   0  28       19.29       43.72     13.03 o 
   1   0  28       96.91       94.28     18.41 o 
   2   0  28        0.81       17.92      8.61 o 
   3   0  28       97.18      171.86     37.46 o 
  -4   1  28        0.87       -7.47     10.23 o 
  -3   1  28      145.07      136.52     10.16 o 
  -2   1  28       99.26       98.15     13.66 o 
  -1   1  28      148.66      145.00     12.92 o 
   0   1  28        9.93       32.14      6.60 o 
   1   1  28       82.22       91.84     10.54 o 
   2   1  28        1.87       18.59      7.35 o 
   3   1  28      134.69      143.91     24.25 o 
  -3   2  28      326.01      318.52     16.97 o 
  -2   2  28       71.69       69.59      9.90 o 
  -1   2  28      973.58      938.20     35.94 o 
   0   2  28       44.61       43.21      7.27 o 
   1   2  28      232.43      235.37     13.28 o 
   2   2  28       17.62       37.14      9.73 o 
   3   2  28        0.79       21.61     19.88 o 
  -3   3  28       22.65       24.70     12.04 o 
  -2   3  28       60.80       57.38      9.68 o 
  -1   3  28      177.27      180.75     20.64 o 
   0   3  28       99.86      127.97     11.00 o 
   1   3  28        0.68        9.63      9.85 o 
   2   3  28        1.03       26.13     11.53 o 
  -3   4  28      209.99      228.94     16.49 o 
  -2   4  28      150.38      139.57     18.29 o 
  -1   4  28      224.79      217.60     14.48 o 
   0   4  28       12.74       19.14      8.30 o 
   1   4  28       34.13       64.42     19.46 o 
   2   4  28       36.58       73.51     14.52 o 
  -3   5  28      112.04      137.73     16.96 o 
  -2   5  28       13.38       30.66      8.07 o 
  -1   5  28       79.06       71.01     13.99 o 
   0   5  28        7.44       24.65     10.74 o 
   1   5  28       30.50       52.64     13.15 o 
   2   5  28      314.30      478.67     31.24 o 
  -2   6  28       35.49       31.19      8.55 o 
  -1   6  28      505.48      517.71     76.98 o 
   0   6  28       10.14       24.89     11.81 o 
   1   6  28      289.74      285.05     71.36 o 
  -1   7  28       19.61       72.37     38.51 o 
   0   7  28      109.70      127.85     47.03 o 
  -3   1  29       40.17       46.67     14.69 o 
  -2   1  29       99.55      137.98     29.63 o 
  -1   1  29       94.49      106.42     20.31 o 
   0   1  29      144.98      178.76     22.96 o 
   1   1  29       44.66       58.05     11.40 o 
   2   1  29      320.27      299.04     24.59 o 
  -3   2  29        0.30       17.32     14.07 o 
  -2   2  29        4.46       18.18     13.11 o 
  -1   2  29        0.14       27.71     17.82 o 
   0   2  29       80.89       89.99     11.81 o 
   1   2  29        0.20       16.19      8.28 o 
   2   2  29       32.38       48.02     18.10 o 
  -3   3  29      168.58      134.85     15.80 o 
  -2   3  29       53.95       55.30     16.22 o 
  -1   3  29      198.88      178.77     24.58 o 
   0   3  29      855.33      794.41     41.66 o 
   1   3  29       33.40       52.79     18.88 o 
   2   3  29      833.57      873.46     32.90 o 
  -3   4  29       28.73       44.68     26.51 o 
  -2   4  29        1.85       22.93      9.49 o 
  -1   4  29      129.40      126.16     30.22 o 
   0   4  29       38.96       45.63      8.68 o 
   1   4  29      351.56      393.61     41.78 o 
   2   4  29       36.42       84.03     24.71 o 
  -2   5  29      281.26      311.29     27.24 o 
  -1   5  29       89.62       93.95     17.18 o 
   0   5  29       38.35       60.21     18.97 o 
   1   5  29        2.03       15.35     26.80 o 
  -2   6  29       32.09       29.45     23.35 o 
  -1   6  29        3.26       81.99     36.94 o 
   0   6  29       14.26       33.64     20.25 o 
  -3   0  30       85.74       72.65     16.20 o 
  -2   0  30      582.05      503.62     32.50 o 
  -1   0  30       32.53       90.16     25.54 o 
   0   0  30       73.56       70.17     25.40 o 
   1   0  30      572.17      537.68     58.54 o 
   2   0  30       16.28       33.84     10.27 o 
  -3   1  30        2.29       10.98     15.71 o 
  -2   1  30       38.52       93.69     29.19 o 
  -1   1  30      122.21      105.62     28.03 o 
   0   1  30        1.37       11.34      7.24 o 
   1   1  30        2.82       26.74      9.91 o 
   2   1  30        6.48       25.23      9.50 o 
  -3   2  30       19.69       39.57     17.87 o 
  -2   2  30        4.08       10.04      9.80 o 
  -1   2  30       25.32       40.54     22.13 o 
   0   2  30        0.14       21.56      9.67 o 
   1   2  30       13.81       18.64      8.15 o 
   2   2  30        1.46       39.45     10.88 o 
  -3   3  30       98.30       95.74     25.93 o 
  -2   3  30       19.73       20.02      7.35 o 
  -1   3  30        7.20       14.51      6.65 o 
   0   3  30      158.95      169.29     14.49 o 
   1   3  30       17.18       24.79     18.25 o 
   2   3  30        3.03       77.15     23.16 o 
  -2   4  30      368.72      374.15     44.47 o 
  -1   4  30      279.15      268.27     19.02 o 
   0   4  30      114.43      148.79     32.25 o 
   1   4  30      127.82      133.85     21.09 o 
   2   4  30      143.90      247.38     34.33 o 
  -2   5  30       67.46       62.10     18.96 o 
  -1   5  30       21.21       29.27     18.55 o 
   0   5  30       33.24       44.24     26.86 o 
  -1   6  30       23.23       87.45     37.64 o 
   0   6  30       12.55       46.89     43.72 o 
  -2   1  31        0.61       57.69     24.00 o 
  -1   1  31      310.19      321.33     31.20 o 
   0   1  31       48.65       61.90     16.11 o 
   1   1  31      381.18      340.41     36.69 o 
   2   1  31      734.29      734.08     33.89 o 
  -3   2  31        2.83       15.19     22.04 o 
  -2   2  31       36.16       64.72     23.94 o 
  -1   2  31       61.12       70.76     32.29 o 
   0   2  31       18.69       43.43     22.34 o 
   1   2  31       38.73       69.68     19.71 o 
   2   2  31      457.97      503.87     28.85 o 
  -2   3  31       17.40       25.55     16.09 o 
   0   3  31       25.69       36.10     21.45 o 
   1   3  31      236.37      253.63     21.73 o 
  -2   4  31       16.88       25.33     14.08 o 
  -1   4  31       19.24       33.71      8.39 o 
   0   4  31       38.77       64.28     30.33 o 
   1   4  31      164.55      199.86     68.14 o 
  -1   5  31      270.58      251.69     41.38 o 
   0   5  31       14.49       23.77     23.16 o 
  -2   0  32      124.47      296.11     38.00 o 
  -1   0  32       19.92       51.52     46.59 o 
   0   0  32       24.48       34.95     23.75 o 
   1   0  32      392.43      372.57     27.94 o 
   2   0  32       54.90       81.23     17.40 o 
  -2   1  32      123.59      127.79     46.21 o 
  -1   1  32       42.87      202.13     47.65 o 
   0   1  32        8.77       46.40     17.64 o 
   1   1  32      192.03      227.23     26.96 o 
  -2   2  32      121.13      132.02     31.82 o 
  -1   2  32       30.30      106.28     31.34 o 
   0   2  32      878.63      854.94     28.01 o 
   1   2  32       48.06       68.72     13.39 o 
  -2   3  32       27.38       34.57     11.89 o 
  -1   3  32       41.58       43.48     20.12 o 
   0   3  32       13.36       30.68     10.16 o 
   1   3  32        2.83       64.21     23.96 o 
  -1   4  32        5.88       28.08     10.22 o 
   0   4  32      145.06      168.78     20.70 o 
  -2   1  33       13.40       43.01     35.44 o 
  -1   1  33      140.69      343.93     63.42 o 
   0   1  33      260.53      189.48     32.80 o 
   1   1  33      440.19      424.31     28.02 o 
  -2   2  33        0.14       20.42      7.95 o 
  -1   2  33       31.22       92.43     32.28 o 
   0   2  33      202.58      247.27     23.38 o 
   1   2  33       43.26      157.22     35.51 o 
  -1   3  33       21.18       31.42     20.84 o 
   0   3  33       30.43       61.04     15.80 o 
  -1   0  34     1336.01     1210.77     55.68 o 
   0   0  34      178.56      169.55     23.42 o 
  -1   1  34       19.65      121.55     31.69 o 
   0   1  34      190.01      176.09     16.95 o 
  -1   2  34      111.87      223.92     43.15 o 
   0   2  34      197.43      179.43     21.09 o 
                                                 
